# Supplementary material for: Attitude confidence and source credibility in information foraging with social tags
Source: PLoS One. 2019 Jan 15;14(1):e0210423. doi: 10.1371/journal.pone.0210423 (PMC6333359; doi:10.1371/journal.pone.0210423)
Supplement: S1 Coding Details — (CSV) [file pone.0210423.s001.csv]

variable name	description of variable	valid values
run	number of participant	2-333
user	User ID	random sequence
condition	condition ID	khgh: confidence high + credibility high. Kngh: confidence low + credibility high. Kngn: confidence low + credibility low. Khgn: confidence high + credibility low.
conf-high_conf1	recollected experiences in the high confidence condition	open text
conf-high_conf2	recollected experiences in the high confidence condition	open text
conf-high_conf3	recollected experiences in the high confidence condition	open text
conf-high_conf4	recollected experiences in the high confidence condition	open text
conf-high_conf5	recollected experiences in the high confidence condition	open text
conf-low_conf1	recollected experiences in the low confidence condition	open text
conf-low_conf2	recollected experiences in the low confidence condition	open text
conf-low_conf3	recollected experiences in the low confidence condition	open text
conf-low_conf4	recollected experiences in the low confidence condition	open text
conf-low_conf5	recollected experiences in the low confidence condition	open text
manipcheck-CrediCheck_1	manipulation check rating of credibility	1-7
manipcheck-CrediCheck_2	manipulation check rating of credibility	1-7
manipcheck-CrediCheck_3	manipulation check rating of credibility	1-7
manipcheck-CrediCheck_4	manipulation check rating of credibility	1-7
manipcheck-CrediCheck_5	manipulation check rating of credibility	1-7
med_arg-med_arg	antidepressant arguments provided for prior conceptions	open text
pt_arg-pt_arg	psychotherapy arguments provided for prior conceptions	open text
posteff1-Med_1	rating of efficacy beliefs regarding antidepresssants after navigation	1-7
posteff1-Med_2	rating of efficacy beliefs regarding antidepresssants after navigation	1-7
posteff1-Med_3	rating of efficacy beliefs regarding antidepresssants after navigation	1-7
posteff1-Med_4	rating of efficacy beliefs regarding antidepresssants after navigation	1-7
posteff1-Med_5	rating of efficacy beliefs regarding antidepresssants after navigation	1-7
posteff1-Pt_1	rating of efficacy beliefs regarding psychotherapy after navigation	1-7
posteff1-Pt_2	rating of efficacy beliefs regarding psychotherapy after navigation	1-7
posteff1-Pt_3	rating of efficacy beliefs regarding psychotherapy after navigation	1-7
posteff2-Med_6	rating of efficacy beliefs regarding antidepresssants after navigation	1-7
posteff2-Med_7	rating of efficacy beliefs regarding antidepresssants after navigation	1-7
posteff2-Med_8	rating of efficacy beliefs regarding antidepresssants after navigation	1-7
posteff2-Pt_4	rating of efficacy beliefs regarding psychotherapy after navigation	1-7
posteff2-Pt_5	rating of efficacy beliefs regarding psychotherapy after navigation	1-7
posteff2-Pt_6	rating of efficacy beliefs regarding psychotherapy after navigation	1-7
posteff2-Pt_7	rating of efficacy beliefs regarding psychotherapy after navigation	1-7
posteff2-Pt_8	rating of efficacy beliefs regarding psychotherapy after navigation	1-7
preeff-Med_1	rating of efficacy beliefs regarding antidepresssants before navigation	1-7
preeff-Med_2	rating of efficacy beliefs regarding antidepresssants before navigation	1-7
preeff-Med_3	rating of efficacy beliefs regarding antidepresssants before navigation	1-7
preeff-Med_4	rating of efficacy beliefs regarding antidepresssants before navigation	1-7
preeff-Med_5	rating of efficacy beliefs regarding antidepresssants before navigation	1-7
preeff-Pt_1	rating of efficacy beliefs regarding psychotherapy before navigation	1-7
preeff-Pt_2	rating of efficacy beliefs regarding psychotherapy before navigation	1-7
preeff-Pt_3	rating of efficacy beliefs regarding psychotherapy before navigation	1-7
preeff2-Med_6	rating of efficacy beliefs regarding antidepresssants before navigation	1-7
preeff2-Med_7	rating of efficacy beliefs regarding antidepresssants before navigation	1-7
preeff2-Med_8	rating of efficacy beliefs regarding antidepresssants before navigation	1-7
preeff2-Pt_4	rating of efficacy beliefs regarding psychotherapy before navigation	1-7
preeff2-Pt_5	rating of efficacy beliefs regarding psychotherapy before navigation	1-7
preeff2-Pt_6	rating of efficacy beliefs regarding psychotherapy before navigation	1-7
preeff2-Pt_7	rating of efficacy beliefs regarding psychotherapy before navigation	1-7
preeff2-Pt_8	rating of efficacy beliefs regarding psychotherapy before navigation	1-7
rat_konf1-KonfPT_1	manipulation check rating of confidence rgarding psychotherapy	1-7
rat_konf1-KonfPT_2	manipulation check rating of confidence rgarding psychotherapy	1-7
rat_konf1-KonfPT_3	manipulation check rating of confidence rgarding psychotherapy	1-7
rat_konf1-KonfPT_4	manipulation check rating of confidence rgarding psychotherapy	1-7
rat_konf1-KonfPT_5	manipulation check rating of confidence rgarding psychotherapy	1-7
rat_konf1-KonfPT_6	manipulation check rating of confidence rgarding psychotherapy	1-7
rat_konf1-KonfPT_7	manipulation check rating of confidence rgarding psychotherapy	1-7
rat_konf1-KonfPT_8	manipulation check rating of confidence rgarding psychotherapy	1-7
rat_konf2-KonfMED_1	manipulation check rating of confidence rgarding antidepressants	1-7
rat_konf2-KonfMED_2	manipulation check rating of confidence rgarding antidepressants	1-7
rat_konf2-KonfMED_3	manipulation check rating of confidence rgarding antidepressants	1-7
rat_konf2-KonfMED_4	manipulation check rating of confidence rgarding antidepressants	1-7
rat_konf2-KonfMED_5	manipulation check rating of confidence rgarding antidepressants	1-7
rat_konf2-KonfMED_6	manipulation check rating of confidence rgarding antidepressants	1-7
rat_konf2-KonfMED_7	manipulation check rating of confidence rgarding antidepressants	1-7
rat_konf2-KonfMED_8	manipulation check rating of confidence rgarding antidepressants	1-7
test_1-test_1	recognition test item	0-5
test_1-test_2	recognition test item	0-5
test_1-test_3	recognition test item	0-5
test_1-testnew_1	recognition test distracter item	0-5
test_1-testrel_1	recognition test distracter item	0-5
test_10-test_28	recognition test item	0-5
test_10-test_29	recognition test item	0-5
test_10-test_30	recognition test item	0-5
test_10-testnew_10	recognition test distracter item	0-5
test_10-testrel_10	recognition test distracter item	0-5
test_2-test_4	recognition test item	0-5
test_2-test_5	recognition test item	0-5
test_2-test_6	recognition test item	0-5
test_2-testnew_2	recognition test distracter item	0-5
test_2-testrel_2	recognition test distracter item	0-5
test_3-test_7	recognition test item	0-5
test_3-test_8	recognition test item	0-5
test_3-test_9	recognition test item	0-5
test_3-testnew_3	recognition test distracter item	0-5
test_3-testrel_3	recognition test distracter item	0-5
test_4-test_10	recognition test item	0-5
test_4-test_11	recognition test item	0-5
test_4-test_12	recognition test item	0-5
test_4-testnew_4	recognition test distracter item	0-5
test_4-testrel_4	recognition test distracter item	0-5
test_5-test_13	recognition test item	0-5
test_5-test_14	recognition test item	0-5
test_5-test_15	recognition test item	0-5
test_5-testnew_5	recognition test distracter item	0-5
test_5-testrel_5	recognition test distracter item	0-5
test_6-test_16	recognition test item	0-5
test_6-test_17	recognition test item	0-5
test_6-test_18	recognition test item	0-5
test_6-testnew_6	recognition test distracter item	0-5
test_6-testrel_6	recognition test distracter item	0-5
test_7-test_19	recognition test item	0-5
test_7-test_20	recognition test item	0-5
test_7-test_21	recognition test item	0-5
test_7-testnew_7	recognition test distracter item	0-5
test_7-testrel_7	recognition test distracter item	0-5
test_8-test_22	recognition test item	0-5
test_8-test_23	recognition test item	0-5
test_8-test_24	recognition test item	0-5
test_8-testnew_8	recognition test distracter item	0-5
test_8-testrel_8	recognition test distracter item	0-5
test_9-test_25	recognition test item	0-5
test_9-test_26	recognition test item	0-5
test_9-test_27	recognition test item	0-5
test_9-testnew_9	recognition test distracter item	0-5
test_9-testrel_9	recognition test distracter item	0-5
Anzahl Argumente PRO MED	number of positive antidepressant arguments	0-max
Anzahl Argumente CONTRA MED	number of negative antidepressant arguments	0-max
Anzahl Argumente PRO PT	number of positive psychotherapy arguments	0-max
Anzahl Argumente CONTRA PT	number of negative psychotherapy arguments	0-max
ende_studie-delete	false if study completed	false, empty
Tag_MED_click	number antidepressant tags clicked	0-max
Tag_PT_click	number psychotherapy tags clicked	0-max
Tag_neu_click	number non-treatment tags clicked	0-max
Text_MED_click	number antidepressant blog posts clicked	0-max
Text_PT_click	number psychotherapy blog posts clicked	0-max
Text_neu_click	number non-treatment blog posts clicked	0-max
Test_nav_hit_pt	number test hit psychotherapy	0-max
Test_nav_hit_med	number test hit antidepressants	0-max
Test_nav_miss_pt	number test miss psychotherapy	0-max
Test_nav_miss_med	number test miss antidepressants	0-max
test_pt_nav_rel_CR	number test similar distracter psychotherapy correct rejection	0-max
test_pt_nav_rel_FA	number test similar distracter antidepressant false alarm	0-max
test_pt_new_CR	number test dissimilar distracter psychotherapy correct rejection	0-max
test_pt_new_FA	number test dissimilar distracter psychotherapy false alarm	0-max
test_med_nav_rel_CR	number test similar distracter antidepressant correct rejection	0-max
test_med_nav_rel_FA	number test similar distracter antidepressant false alarm	0-max
test_med_new_CR	number test dissimilar distracter antidepressant correct rejection	0-max
test_med_new_FA	number test dissimilar distracter antidepressant false alarm	0-max
