# Supplementary material for: Attitude confidence and source credibility in information foraging with social tags
Source: PLoS One. 2019 Jan 15;14(1):e0210423. doi: 10.1371/journal.pone.0210423 (PMC6333359; doi:10.1371/journal.pone.0210423)
Supplement: S1 Rawdata — (CSV) [file pone.0210423.s002.csv]

run	user	condition	conf high_conf1	conf high_conf2	conf high_conf3	conf high_conf4	conf high_conf5	conf low_conf1	conf low_conf2	conf low_conf3	conf low_conf4	conf low_conf5	manipcheck-CrediCheck_1	manipcheck-CrediCheck_2	manipcheck-CrediCheck_3	manipcheck-CrediCheck_4	manipcheck-CrediCheck_5	med_arg-med_arg	pt_arg-pt_arg	posteff1-Med_1	posteff1-Med_2	posteff1-Med_3	posteff1-Med_4	posteff1-Med_5	posteff1-Pt_1	posteff1-Pt_2	posteff1-Pt_3	posteff2-Med_6	posteff2-Med_7	posteff2-Med_8	posteff2-Pt_4	posteff2-Pt_5	posteff2-Pt_6	posteff2-Pt_7	posteff2-Pt_8	preeff-Med_1	preeff-Med_2	preeff-Med_3	preeff-Med_4	preeff-Med_5	preeff-Pt_1	preeff-Pt_2	preeff-Pt_3	preeff2-Med_6	preeff2-Med_7	preeff2-Med_8	preeff2-Pt_4	preeff2-Pt_5	preeff2-Pt_6
2	AU::93W3WuaG1404983005148	khgh	at the burial of my aunt	at my colleague's wedding last weekend									6	7	5	6	6	Symptoms but not causes are tackled the patient feels better Patient can participate in social life an improvement of the condition occurs Side effects can occur the personality can be changed in an undesirable way	The causes of the disorder are investigated the person has a social contact and a fixed appointment, that gives him structure Reflection takes place Behavioral patterns can be analyzed	6	6	7	5	6	6	6	6	6	4	3	5	5	4	5	6	5	5	6	7	5	4	6	6	6	5	4	5	4	4
3	AU::UcMjrz961404983189991	kngn
4	AU::Z8n8HNnr1404983438384	kngh
5	AU::jABsIs7R1404984514253	kngh						Decision to continue studying	Apartment Search	Addiction problem in the family	Presentations with blackout	job search	3	3	3	3	3	PROS: Prevent deterioration of the condition Breakout from previous patterns CONS: Effectiveness is not always the same Must be discontinued sometime / side effects Actual problem remains unaffected	PROS: No medication, so no side effects Somebody outside is listening to the problems Changes in thinking style etc. are possible CONS: It may not work for everyone	2	1	2	3	4	6	6	7	4	5	4	6	5	6	6	6	2	1	1	1	4	5	6	5	4	5	1	5	4	7
6	AU::mwHlgewo1404984760361	kngh						Whether I tell my best friend that I'm in love with him	my personal and professional future	How can I defend myself against school bullying?			6	6	5	5	5	I do not think that antidepressants fight the cause of depression, just the symptoms. In my opinion, antidepressants also considerably limit the quality of life, which I see in people around me. The side effects are enormous and I think it would be better to talk about problems than to swallow pills. Pills can also be addictive and in my opinion the risk with antidepressants is very high, as they…	Of course, one always think beforehand how psychotherapy will affect the nearer social environment. Therefore, in my opinion too few people go to a therapist and fight alone or with pills against their problems. Since I have already done a therapy myself and was in a similar situation regarding the treatment and its effect on others, I know the problem. However, I must say that I do not regret th…	4	3	4	3	4	7	7	7	5	5	4	7	7	7	7	7	4	2	2	1	2	6	6	7	5	5	1	6	6	7
7	AU::B8PqQZxb1404984731921	kngh
8	AU::uBdrdobS1404984741235	khgh	Enjoying my study place and beginning of studies	Joint vacation with a partner: positive impressions and harmonious experiences	Happiness about unexpected job offer	Annoyance over dispute with landlords	Satisfaction about weight loss						6	5	4	5	5	PRO antidepressants: - faster efficacy? (Effectiveness immediately after intake, not after several sessions) - Reduction of the psychological strain by controlling symptoms AGAINST antidepressants: - possibly only symptom suppression - Abuse possible - Possible side effects	FOR Psychotherapy: - Exploring the causes of long-term success of the treatment - Individual response to patients - no physical side effects as possible with drugs	5	4	4	3	4	6	5	6	5	6	4	5	6	6	5	5	5	4	3	1	4	6	6	6	5	6	4	4	5	6
9	AU::lLPAzIEa1404985392151	khgn																see last question ... (what is it with this survey please?)	I have no idea about it. I assume that the patient is probably better off after a therapy than before. there are probably no arguments against ... I can not provide any arguments without informing myself extensively about the topic. and googling now and copy something here can not be the purpose of this study... sorry.																	4	4	4	4	4	5	5	5	4	4	4	5	5	5
10	AU::syUGMJAv1404985586082	khgn																																		6	5	5	3	6	6	5	6	6	6	5	6	5	6
11	AU::Q6rbnSLf1404986262672	kngn
12	AU::LNfVayaB1404986697634	khgh	A buyer went at a saleswoman on a flea market. I was sure that we - the bystanders - must stop this	My boss unexpectedly agreed to an unpaid leave of 6 months (I had hoped for 3 months), I knew immediately that I was taking this	Jehovah's Witnesses rang the doorbell - I knew immediately that I did not want to discuss with them.	I visited my current apartment and immediately knew that I wanted it	One employee disregarded certain safety precautions in the laboratory - I knew immediately that tolerating this would not be possible						7	4	5	5	5	Some depressions have organic causes that can be controlled with medication. To make life easier for depressed people, medications should be used if they can help. Not all people respond to antidepressants.	If depression has organic causes, then psychotherapy does not help. In many cases, depression has psychological causes, then psychotherapy can (but does not have to) help. Psychotherapy should be used to find psychological causes, but you should not work exclusively with it.	6	6	6	6	6	6	5	6	6	6	6	5	6	6	6	6	6	5	3	6	6	6	6	6	7	6	4	6	6	6
13	AU::3DGCYsh11404986696842	kngn
14	AU::jj0kRMgk1404989532643	kngn
15	AU::MfsdRN6Z1404990458590	kngn						Dancing with a woman (not my girlfriend)	After a fall in training, on the day of the competition then on the device	Quarrel with grandma, if everything was as I expressed it			5	6	4	5	5	PRO: Effective and fast method -> no visit to the doctor needed Cheaper than psychotherapy no longterm effect after discontinuing pills CON: No solution in the long term: swallowing pills is not good either Conversations have a longer-term effect and can change something mentally, not pills It's better to talk about it than just swallowing it and shutting it out with medication	For: Conversations have a lasting effect Better than pills -> addiction more personal contact doctor - patient Doctor can detect changes faster Against: Often expensive time consuming Patients may be biased -> "Sitting on the couch and talking does not help"	6	6	7	5	4	7	7	6	7	6	4	7	7	7	6	6	5	3	4	4	4	6	6	5	4	5	3	6	5	5
16	AU::EPH6N2vd1404991027784	kngh																- Restore patients for everyday life - Therapy accompanying to prepare patients for psychotherapy - does not fight negative thought patterns - treats the symptoms - Alienation from one's own feelings	one can fathom and master basic patterns of thinking - long-term effect - requires time and engagement with yourself and your own past Not only do you necessarily experience positive things about yourself - associated with work and effort																	5	2	2	3	5	6	5	6	5	6	2	6	4	7
17	AU::JRUdniIc1404994301965	kngh
18	AU::LuVzy59A1404996271386	khgh	Acceptance of a Job offer in project management afterwards to master studies	Selection of English as a minor subject in the bachelor program	Birth little brother: I will love the little ones forever	Climbing tour in the Danube valley: body and mind in perfect harmony	Commitment Shared Rooms: There was never a better opportunity						6	5	4	4	5	For antidepressants: - Quick relief of suffering possible Against antidepressants: - Risk of physical addiction - unpleasant side effects - fear of addiction - difficult adjust the dosage of the drug level	For psychotherapy: - personal contact can help on several levels, the interpersonal contact alone offers opportunities to relieve the suffering (encouraging words, another person listens attentively and the patient notices that they are perceived as a person) - Therapy works long-term, as patients first learn to recognize their negative thinking patterns and then, in cooperation with their therap…	6	5	5	3	5	6	6	7	7	6	5	6	5	5	6	5	6	4	4	3	5	6	5	5	5	5	4	5	5	4
19	AU::F8uhCdWh1404997287924	khgn	An exam for which I was very well prepared	A friend asked me for advice and I could help her	In a quarrel with my friend, I knew he had lied to me and I could tell him that	My mother denied having an alcohol problem, but I had been keeping a record of her consumption for several months and could prove her wrong	When my friend first told me to be in love with me, I knew that I felt the same for him						5	6	6	5	4	Antidepressants can make you addicted, which is already a big negative aspect. Moreover, they only suppress the symptoms, they do not eliminate the problems or causes. They can be used to support psychotherapy because they have a supportive effect and thus give patients the opportunity to escape from their depression in the short term in order to change something and then cope without antidepress…	Depression is a sign that something is not going right in life. This can only be changed in the long term if the patterns of behavior are changed by professional help and adapted to a new lifestyle. In addition, coping with the past is an important aspect, which can usually only be achieved by trained staff.	5	5	3	1	5	7	6	6	5	6	1	7	7	7	6	5	6	2	3	1	5	7	6	6	4	5	1	7	6	7
20	AU::in6WKOLE1404997334494	kngh
21	AU::BLd3XEI71404999131563	khgh	I	am	me	mine	thoughts always very certain. i have my thoughts and of that i am sure. (must be a very dumb person who constructed this study ...)						4	4	4	4	4	i have no idea of antidepressants... and now after googling pro and cons, I still have no idea (if you want that, you would have had to write it down). sorry.	see first question. (who came up with these questions? a piece of bread?)	4	4	4	4	4	4	4	4	4	4	4	4	4	4	4	4	4	4	4	4	4	4	4	4	4	4	4	4	4	4
22	AU::2MrGwqYH1405001163264	khgn																economical fast effectively scientifically recognized effective vs. side effects addiction wrong preparation interactions	sustained gentle scientifically recognized effective																	6	4	3	2	5	7	5	6	6	6	6	6	6	6
23	AU::NMaAVLhg1405003053436	khgh	while driving	Buying a barbecue	separation													Side Effects Daily intake provides structure tablet is a tangible act for the patient prepares patient for psychotherapy	no side effects personal contact with other people individual problems can be addressed patient comes out of the house																	6	6	2	6	5	6	6	5	6	5	3	6	5	6
24	AU::vr5PWyhR1405003523994	khgn	at final exam, I was sure to know the answers	I am sure that the lecturer avoids me	After rejecting an application, I knew the reason for it								4	4	4	4	4	Pro: - short-term achievements Cons: - not recommended in the long term - Causes of depression are not addressed / treated, only the symptoms suppressed	Pro: - effective in the long term - Problems are tackled at the root - Risk of recurrence less than with antidepressants Cons: - no short-term successes, only effective in the long term	5	4	6	5	5	5	5	6	5	5	5	6	6	6	6	6	5	4	4	3	3	5	5	5	5	4	3	5	5	5
25	AU::UaqBLe7S1405005749601	kngn						whether I should pass this to someone I trust, to a third person and whether the trusted person is too private	Continue relationship or not	whether I have learned enough or not	if I should say my opinion on a certain thing	whether I should open myself to someone or not	5	4	4	4	5	- Suppression instead of treatment - Pills are not the measure of all things and make the mental state better again - unwanted side effects - In any case, counselors must be provided by a doctor	- gain a neutral view - get a neutral opinion - be able to talk to someone who is outside and can say things that are too embarrassing to discuss in a family - be able to tell someone who is taking time - Talk about troubles to relief the soul - not having to cope alone with problems	4	4	4	3	3	5	5	4	4	4	4	5	4	4	4	4	6	1	2	2	1	7	4	5	4	3	1	4	5	3
26	AU::EWwgHPz31405006151542	khgn											5	5	5	5	5	For Relative quick remedy for acute depression, relief On the other hand Avoid the problem, danger of addiction, loss of reality, dependency	For psychotherapy Processing of experiences, searching for the root of the problem, problem solving not just numbing Against psychotherapy Deep-seated fears can not be treated. Some depressions can also be attributed to physical origin	5	3	3	4	3	5	6	6	5	3	3	5	5	5	6	5	3	5	5	5	3	2	2	2	5	3	3	5	5	6
27	AU::axyvl6551405007707914	kngh						During a retreat, when I wanted to think about something I knew, but did not remember.	Whether I wanted to stay with my girlfriend. I was not sure if it could be bacause we had a fight, or because that was really my opinion.	That I feel like everyone is looking at me when I'm tired. Then I think if I'm just thinking that because I'm tired, or because it really is.			5	5	5	5	5	FOR: - Make you feel better in the short term. - Can be targeted (at the time of intake) and quickly used to make someone feel better. AGAINST: - Only help for a short time, as long as you use them, so they do not change anything, just make you feel better. - Can make you addicted.	FOR: - In the circle of acquaintances I know some whom it helped. - Definitely helping, because when talking to someone about their depression, it can be helpful to understand why you are depressed and then maybe change that. - It is audible when compared to chemical remedies (antidepressants) if it helps (if your own attitude has changed). - Good to talk to someone Independent about it and not t…	5	3	1	2	4	7	7	7	4	5	3	6	6	7	5	6	3	3	2	2	3	7	5	7	4	5	5	5	6	6
28	AU::LXbvrKgU1405011396967	khgn	Oral exam. The task was clear and the answers formulated in the mind.	Driver's license. I could remember my knowledge without problems.	High School. Clear tasks, knowledge came by itself.	Job interview. Requirements were known. I could answer the questions of the interviewer.	Written exam. Well prepared. No problems to formulate answers.											An argument for the treatment of depression with antidepressants is the fast effect of the pills, which can prevent or mitigate a brief mood depression. The side effects that can often lead to worse symptoms.	An argument in favor of the treatment with psychotherapy is the personal relationship that can be established with the therapist. Personal contact can often does more than any medication. An argument against the treatment with psychotherapy is often the fear to open up to other people. Sensitive people could rather pull back.																	5	5	5	4	5	6	6	6	5	5	4	3	5	6
29	AU::LKprxE5Z1405012944312	kngh
30	AU::vUNyeZg51405013155312	khgn	While shopping	When philosophizing	in the waking	or always ???	the question is strange and ambiguous ... they want to find out what I do when I'm bored ... interesting ... Sun shines into my heart. Wind blow away my worries and discomfort											For: sometimes in a very severe depression, when anxiety levels increase immensely and an immediate effect is needed. Against: best in combination with psychotherapy.	For: Psychotherapy affects the emotional life of patients. This is not only shown by reports of the patients, but also by changes on the neuronal level (neuroplasticity of the brain).																	6	4	4	6	6	7	6	6	6	6	6	6	6	6
31	AU::9Wz7E1z61405018932177	kngn
32	AU::IEDQm2hT1405023142203	kngh						during my bachelor exam	when I gave directions to a passanger	when a chiled asked me, and i did not know if i was correct, but the solution should be part of the general knowledge	unsure if I can ask a friend the question if I can stay at her place for a while							antidepressants can help to cure a depression, but in my opinion they are not the only cure for a patient. In addition, I think I should be more careful with the prescription of the medication to be handled and not prematurely prescribed these medications.	In my opinion, psychotherapy is very useful in depression. The therapist can respond to the patient's individual needs and assist him in his healing process. In my opinion, antidepressants can also help, but this only heals or alleviates the symptoms and not the cause of the disease. In addition, according to my opinion, high-dose medications are prescribed too quickly, so that the doctors can ge…																	5	3	4	5	5	7	6	6	5	6	4	4	6	7
33	AU::QkH48yij1405024473199	khgn
34	AU::h4RoXG8N1405031356875	kngn						move together with friend	decision for my previous studies	the semester abroad decision	submit negative family messages	some klausuren move	6	5	5	4	5	For: - the symptoms return faster with antidepressants, people feel better faster than with therapy. - The chemical causes disappear so that other impairments such as attention deficit and the like also abate. - Prevents the further development of depression and other disorders. - Therapy is also necessary but since not everyone immediately gets a therapist (too much demand), antidepressants for …	For: - through psychotherapy, people are able to continue their work / study faster - Awareness of the population regarding mental health increases as one has experience - People can usually find no way out of a moderate to severe depression without psychotherapy - Early psychotherapy can prevent people from developing other disorders and of course it can prevent suicide against: - the term depre…	7	6	6	6	6	6	6	6	6	6	6	6	6	6	6	6	7	6	6	5	6	7	6	6	6	6	6	6	6	6
35	AU::JEFYYbpG1405058638379	kngh
36	AU::ooWX39WH1405069667938	kngh						when a friend experienced anxiety states	when my friend broke up with me	when we moved when I was 13	when I came to the new school / class	when I went abroad (2x6months)	6	5	6	6	6	FOR THIS: - you can work better on the actual problem because the patients are "better off" - you prevent possible Suicides etc. - The patients may regain their courage because they feel better ON THE OTHER HAND: - pretty much chemistry - can be harmful to the body - you can become dependent on it - they do not fight the real problem - it is very difficult to find out who needs which antidepressa…	FOR THIS: - Psychotherapy gives new hope - You have someone neutral, from the outside, who listens to you and helps you - you really tackle the issues at heart, rolling up things from the past, etc. - You do not necessarily have to take medication - the man of words ON THE OTHER HAND: - you have to be very open and able to get involved - one speaks with strangers; For some, this may be difficult …	6	5	6	6	6	6	5	5	7	7	7	6	6	4	4	5	5	4	4	5	6	6	6	6	5	5	5	6	5	6
37	AU::XdSFsdlz1405069988582	kngh						before a longer stay abroad, at the airport	Stuttgart 21 vote	Internship search			6	4	4	4	5	pro: Antidepressants work more direct and faster contra: are not holistic; have side effects; work "only" against the symptoms, but not against the cause	pro: is a total of people; greater chance of long-term impact; lower side effects contra: seems delayed	6	6	6	3	6	6	6	6	6	5	6	6	6	6	6	6	5	4	2	1	6	6	5	6	6	6	3	6	6	6
38	AU::L3GgLthN1405070568531	khgh
39	AU::vkcQ0Ixt1405070646279	kngh
41	AU::GlJEjaix1405071172553	khgh	love	Relocation for study or choice of study place	bought books	doctor visit	family celebrations						5	5	5	6	5	Antidepressants change the brain. Many depressions are caused by defects in the brain that can be treated by antidepressants. Therefore, antidepressants are a good remedy for depression but only in conjunction with a therapist, as drugs alone are not effective in the long run.	Psychotherapy is important to manage any problems and traumas and talk to someone professional about it.	7	7	7	7	7	7	7	7	7	7	7	7	7	4	6	7	6	5	4	6	6	6	6	6	6	6	5	6	6	5
42	AU::Z1psNQou1405071249301	kngh						Study choice, which study is the right one? What do I want to do later?	Contacting former friends who had not been in contact for several years	Exam at the end of the semester	Talk to people who know each other, but not me		5	5	4	3	4	-pills -> side effects? How long does it last? -the body is "forced" to rethink Efficacy medically proven - in the acute case, more effective than psychotherapy -> works faster, more targeted	- helps to become aware of your own patterns of action and to question them Feeling that you are not alone - can express his feelings and talk to someone about them Psychotherapists are experts	6	4	5	4	6	7	3	7	7	6	4	7	4	2	5	6	5	4	3	2	4	7	6	7	4	5	4	7	7	5
43	AU::8kqN6aKy1405071900764	kngn																																		5	2	4	2	2	5	6	5	6	6	4	4	5	3
44	AU::rAhENykc1405072242463	khgn	exams	Soccer	restaurant	relationship	shopping						5	6	5	5	5	Positive effect Improving the situation Last resort	Effective help Permanent help Deeper reasons are recognized no side effects	6	5	5	3	5	6	6	6	7	6	6	5	5	7	7	6	6	4	4	6	6	6	6	6	6	5	6	5	5	6
46	AU::8yNckLtA1405072801140	khgn
47	AU::sIR7S0xY1405073953848	khgh
48	AU::KUqGES7c1405073989611	kngh						When I gave a lecture and received mixed feedback.	When I had a gastric flu, and could not go out of the house to the doctor.	In part, when I broke up with my girlfriend, I wanted to get back into the relationship, but I knew the relationship was bad for me.	When someone asked me for a review of his book, I secretly knew the book was bad.	When someone praised me a lot - I was embarrassed, although I knew that praise was deserved.	4	4	3	3	3	Antidepressants are very effective at the beginning of a depression treatment. They produce a kind of soothing euphoria and make patients more accessible to psychotherapy. They are also easier to use - psychotherapy is time consuming and requires the patient's commitment Antidepressants have several side effects. They cause significant weight gain and also liver damage. It also causes constipatio…	By good psychotherapy, e.g. Cognitive behavioral therapy can address and modify the negative automatic thoughts as well as the behavior of the patients causing and sustaining depression. Even after the end of therapy, this has a long-term effect. The patient gets tools to fight his own depression. Psychotherapy addresses the causes of depression and has a latency effect. On the other hand, in the…	6	4	3	6	7	7	7	7	5	4	2	7	6	7	7	6	5	2	2	6	6	7	6	7	5	3	3	7	6	7
49	AU::z1ZXuDdI1405074074372	khgh																																		5	3	4	3	3	6	6	6	4	5	3	5	4	5
50	AU::ihenWdvf1405074520630	khgh	Pursuit of a specific goal (final exam, etc.)										7	7	7	7	7	PRO: - Suicide prevention - raising the mood - increase of drive CONS: - drug side effects	PRO: - Joint reappraisal of psychological stress - Search for solutions CONS:	7	7	7	7	5	7	7	7	7	7	7	7	7	7	7	7	7	4	4	1	1	7	7	7	6	6	5	7	5	7
51	AU::KfPux3gu1405076377932	kngh
52	AU::hzBSwZjp1405084465813	khgn
53	AU::fFlaqqb61405077972155	khgh	While shopping										5	4	4	5	5	PRO: fast in the short term, portable, in acute situations CON: short-term, oppressor, not as regularly controlled as treatment with therapists	For: personal, deep, long-term, trust, more specific, Against: time-consuming, expensive,	5	5	6	5	6	6	6	7	6	7	7	6	5	6	5	6	4	5	4	4	4	7	6	7	5	5	4	6	6	6
54	AU::NvYYmZcH1405078234721	khgn																																		6	4	4	5	6	6	6	7	7	7	4	7	6	7
55	AU::bVxIsDIK1405078296977	kngh
56	AU::e7oG1uJV1405078438845	khgh
57	AU::XBHMcHNd1405078627825	khgn	at a lecture under previously detailed research	to take responsibility for the topic in a discussion	on homosexuality	about the bus schedule	the topic Chemistry						4	6	4	4	4	Antidepressants do not treat the cause; affect patients in their everyday tasks; long-term no option: addiction !!	Dealing with fears effectively detecting the problem and eliminating it With antidepressants not the cause is treated but only the symptoms. Antidepressants lead to numbing the patient, especially in young people. Psychotherapies can do without antidepressants after successfull discontinuation	1	3	2	1	4	7	1	7	5	4	3	7	6	7	7	7	2	2	1	3	3	7	5	5	2	3	5	7	6	5
58	AU::JxzxcAt81405079889593	khgn																																		5	3	3	2	5	6	6	5	5	5	4	5	4	6
59	AU::phzlG8wi1405080735254	khgh	At a presentation that I had to hold. I was well prepared and knew all the facts by heart.	For joint activities with friends, such as barbecues on the Neckar island.	After a clarifying conversation with my parents, about how to continue in the future.	After positive feedback from friends and strangers. Rather coincidently, this has resulted in elaborating on a intellectual game.	In discussions about things in which I am well versed (fandoms). History of Middle-earth or the world of Harry Potter						4	5	4	4	4	When you are in a depression, long-term conversational therapies are of little help, here antidepressants can be effective and first make the patient "fit for therapy" again. At the same time, it can be very dangerous to "simply swallow" only one pill and make the problems disappear, neither will the basic problems that have led to depression be recognized and treated, nor will depression prevent…	Depression is first and foremost a "head thing", so the solution to the problems should be there as well, that is through talking therapies such as psychotherapy. The patient can thus bring in himself and gain important insights that can alleviate / reduce his depression. At the same time, psychotherapy has a relatively long duration of treatment and can not even heal a depressed person quickly; …	5	4	5	2	6	7	7	7	6	5	4	7	6	7	7	6	4	4	4	2	5	6	4	6	5	5	3	5	5	6
60	AU::wyKCOXSG1405081607257	khgh	after the first half Germany-Brazil: that Germany reaches the final	after the high-school diploma	when choosing to study that I do not want to study / live in a small town													PRO: can be used for acute problems CON: after discontinuation the patients are worse off	in the long term, the patient learns to deal with his problems, change his patterns of behavior, etc. -> still effective after the end of therapy																	2	1	2	1	2	7	7	6	4	3	1	7	6	7
61	AU::KFW9TIhg1405082469077	kngh						Just now, when I thought I must have read the penultimate question wrong after reading the last question.	Now, as I do not understand what "being uncertain of one's thoughts" should actually mean.	If, in retrospect, I no longer know whether I have closed something or not.	When I do not know if I'm really right or just pretending that I'm right.	When I am looking for further answers and always stick to the fact that the question is not well worded.	5	5	5	5	5	Psychotherapy can help to deal with old problems and get a better look at current problems. It provides an independent second opinion and can, from the outside, discover better recurring negative behaviors and ideally help break them. Antidepressants can work in different ways and either inhibit or release feelings. They can be temporarily helpful, and sometimes they are certainly necessary when …	For the treatment of depression with psychotherapy: External help, independent second opinion, recognition of negative behavior patterns, break-outs and negative behavioral patterns, human contact / caregiver / someone who is interested in one. Against the treatment of depression with psychotherapy: possible addiction, too close attachment to therapists, possible mistreatment	4	4	4	3	5	5	5	5	5	5	4	5	5	5	5	5	3	3	4	3	5	6	6	5	5	5	3	5	5	5
62	AU::3b4Q7yLH1405082770951	khgn																																		4	4	4	4	4	4	4	4	4	4	4	5	6	7
63	AU::yYKGIJ2o1405083366496	khgn
64	AU::VDc761Se1405083640009	kngh						In early school years I was uncertain and struggled with self-doubt and fears.	Controversy between now divorced parents, where my view about my parents was damaged sustainably.	A friend who ended up in mental illness because of depression, and I was barely able to help.			6	5	4	5	5	PRO: Fighting short-term symptoms effectively is easier with antidepressants, such as suppressing anxiety, panic etc. On the other hand, this can make people addicted, they actually only help against short-term symptoms and do not contribute to lasting improvement and have sometimes massive side effects, including inhibited emotional sensations or the loss of sexual arousal.	This suggests that the treatment can go deeper and make it more likely than antidepressants to treat the root and not just the symptoms of a mental health problem or depression. On the other hand, psychotherapy may not be able to penetrate the patient in the acute case of treatment, and it should first be tried with antidepressants.	6	6	4	3	6	7	6	6	7	6	3	6	6	7	7	6	5	4	2	2	6	7	6	6	6	5	2	6	6	7
65	AU::iqOrtQdb1405083793127	khgn
66	AU::l1OR7a0S1405084121680	kngn						Discussion about studying	Discussion about war between Israel and Palestine	Discussion on how to deal with sexual orientation	Discussion about religion and God	Discussion on treatment of diseases by drugs	3	5	4	3	4	Pro: can support other therapies, can improve patients' wellbeing, can be the only option in severe cases Con: strong to very strong side effects	Pro: Psychotherapy does not create addiction, can be personalized, promises to be successful and supports other therapies, trains patients to deal with the disease, empowers patients to reorganize their thoughts to better manage the disease Con: sometimes not enough to help patients	6	6	6	6	6	6	6	6	6	4	6	6	6	6	6	6	7	2	2	5	6	7	6	6	7	5	4	7	6	6
67	AU::R4rd5KzD1405084640234	khgh																																		5	4	3	1	4	7	7	7	3	4	1	6	6	6
68	AU::z2CFJBSY1405085935005	khgn																PRO Medication helps to overcome first hurdles Medications helps to break a vicious circle The intake of medication is mentally associated with an improvement (placebo effect) CONTRA Medicines fight only the consequences, not the causes are treated. Any consumption of medication is an intrusion into the natural biochemical system. Medication can create addiction	PER Psychotherapy combats both the consequences and the cause of depression Psychotherapy encourages self-reflection Psychotherapy is actively accompanied by a trained specialist CONTRA Psychotherapy is expensive Psychotherapy achieves slower success than medication																	6	3	4	3	5	7	6	5	4	3	3	6	3	6
69	AU::vX3eQRXJ1405086185044	kngh						If I had dreamed something very realistic and was no longer sure if that was a dream or the reality					5	5	5	5	4	PRO: - weakens depressive feelings and thus leads to better well-being CONTRA: - only suppression, no causes fixed - they may not work for a long time - no long-term solution - may cause increased fatigue	PRO: - No suppression of feelings - Exploring what is the cause of depression - important supplement to the drug treatment CONTRA: - time consuming - Not sufficiently adequate for severely depressed people, in which case antidepressants are necessary	5	5	5	5	7	7	7	6	7	3	6	7	6	6	5	5	5	4	4	2	6	6	6	6	4	4	2	6	5	6
70	AU::tlvpLxyV1405088052557	kngh						talking about topics that I do not know well / not at all	in meetings with people whom I can hardly judge and respect	in moments when I want to address something unpleasant and wait for the right moment	in a strange environment	in relationship matters	6	5	5	6	6	PRO: - makes life easier for patients - alleviates the discomfort - easy and effective method CONTRA: rather fights symptoms and not the cause Pills probably also have side effects -can lead to addiction influences the human body	PRO: -Examination of the problem with the help of a professional -trained help -Attention -treat the causes CONTRA: Effect not guaranteed	7	7	6	7	7	7	7	7	7	7	7	7	7	6	7	7	6	4	5	5	5	6	6	6	4	5	4	5	5	5
71	AU::C05hbLNI1405088690355	khgh	After the high-school diploma I knew that I would like to study at a university. I did :)	When others talk about you, I notice that and feel something is in the air.	That I would be able to graduate from school. I did too! :)	That I wanted to learn a particular instrument or language.							4	4	4	5	5	FOR - none AGAINST - Medication on a regular basis is bad for the body - the body gets used to it with regular intake and becomes addicted (with other things like smoke or coffee it is similar by the way) - only dampens emotions and does not solve any problems - If you do not take the medicine, the thoughts are normal and the patient realizes that the problems are still there (as with drugs!) - I…	FOR - one deals individually with the problems of the patient - you literally talk about the problems of the body - maybe the therapist gives new insights for thought - Therapist could help you learn how to deal with depression AGAINST - exhausting and time consuming	1	1	1	1	1	7	7	7	1	1	1	7	7	7	7	7	1	1	1	1	1	7	6	6	4	1	1	5	4	6
72	AU::OcGpec1X1405088852758	kngn
73	AU::O8aHHPcM1405089917218	khgn	Do not smoke a cigarette	Talk to mother	Do not take any drug when I was asked								7	7	7	6	7	FOR: -relative quick help -You do not have to face your problems Any help is better than no help - Pill to happiness AGAINST: - Weight gain or side effects in general - Does not really help, you just calm down - man may not work anymore but one hopes for chemistry	For: - another person helps you - new trains of thought Cons: Medicines may help faster	7	7	7	7	7	7	7	7									6	5	4	4	6	6	6	5	6	6	1	6	6	5
74	AU::ULq95hdw1405091186367	khgn	exam situations	Sporting competition														The cause of depression must be differentiated. If it is a physical cause medication is essential, but only in conjunction with psychotherapy. If there is no physical cause psychotherapy makes sense, otherwise the problem can not be solved.	The cause of depression must be differentiated. If it is a physical cause medication is essential, but only in conjunction with psychotherapy. If there is no physical cause psychotherapy makes sense, otherwise the problem can not be solved.																	4	6	5	5	5	6	6	6	6	5	5	6	6	6
75	AU::5oy7F5GL1405092342265	khgh	not wanting to smoke	talk to mother	say no to drugs								7	7	7	7	7	For: -quick help Against: -nebenwirkungen	-For: long-term help -against: takes a long time to work	7	5	7	7	6	5	6	6	5	6	6	7	6	7	6	5	7	7	7	7	7	7	7	7	7	7	7	7	7	7
76	AU::xYy1VdEk1405093826540	khgh	If something is broken and I need it, I am sure I will buy another one.	If good friend invites me to the party and I also have time, I'm sure I want to go there.	If someone is angry, I am sure that I do not want to see them or speak with them anymore.								4	4	5	5	5	Against. Antidepressants are medical, but a psychological problem should be solved when changing the way of thinking.	Against. It is very expensive and takes a long time.	4	5	5	5	5	6	4	6	5	5	5	6	5	5	6	5	6	5	5	6	4	7	5	4	4	4	5	6	5	5
77	AU::FtF1o1jV1405093795577	khgh	I was very sure before the last exam that I would pass this with a very good grade.	I was very sure that Germany would win against Algeria in football.	I was very sure that after a long period of hospitalization, I would recover with the help of my determination and willpower.	I was very sure that I would get the place at my desired university for the upcoming semester abroad.							6	5	5	7	6	Antidepressants can help, in particular, when the psychotherapy has not achieved the desired success, whe symptoms are pronounced, possibly with suicidal intent, or if the patient, due to other disorders is not available for therapy. CON: Strong side effects of the medication and after discontinuation often a relapse takes place.	Psychotherapy can help to review patterns of behavior and thought, possibly reduce negative thoughts and replace them with more positive ones. In contrast to the purely medical treatment, fewer side effects and the effects are usually long-term.	6	5	5	6	6	6	6	6	7	6	6	6	6	6	6	5	6	4	2	4	6	7	6	6	7	7	4	6	6	6
78	AU::tnVoHYDh1405094339165	khgh
79	AU::5idpVIcn1405094331430	khgh
80	AU::ddDU2a1Q1405096441420	kngn						When all people look at you during a presentation	When other people are watching me	When people whisper or slander	at sampling	while whispering	4	4	4	4	4	Advantages: One is happy for a certain time, one forgets for a short time bad experiences and momentary problems Disadvantages: Can make addicted, not healthy in the long run for the body	Advantages: Everyone is talking about a possible solution Disadvantages: Psychotherapists need to be able to put themselves in the position and know each other well	4	4	4	4	4	4	4	4	4	4	4	4	4	4	4	4	5	2	4	1	5	5	4	4	3	3	3	3	3	3
81	AU::VIP8Z0l31405097923554	khgn
82	AU::DFkDCS1k1405099928890	khgh	At an exam if I think I know the right answer	If I try to remember a situation correctly, eg where I put my bag off	When I remember something that I think I have learned well, like old school subjects	When I say things that mean a lot to me, that I love them	If I decide to participate in a study where I can win Amazon vouchers						7	7	7	7	7	PRO: - work very fast (compared to therapy) - work reliably - Patient does not feel like it's his fault - Less stigma of a mental illness, gives the patient more the feeling of having a physical illness that just needs medication CON: - Addictiveness - may not treat the causes and must therefore be taken permanently or high risk of relapse after discontinuing - Side effects - expensive?	PRO: - helps if necessary causes such as traumas or so to overcome - Probably helps the patient to find strategies how to help himself CON: - Takes a long time - Costs a lot? - Maybe not effective depending on the therapy - Maybe depending on sympathy with therapist - Stigma of mental illness and "need help" could be uncomfortable for the patient to go / admit that he needs therapy	7	7	7	7	7	7	7	7	7	7	7	7	7	7	7	4	7	4	4	1	4	7	7	6	7	7	4	7	7	6
83	AU::oR7LNEEe1405103655295	khgh	Buying a bicycle instead of a car	cutting meat consumption	Moving to TÜ	Refusal of services expected by others	Score football match Brazil Germany						4	3	2	1	3	Pharmaceuticals are always associated with addictiveness, it is smarter if you can do without. On the other hand, there may be diseases that are life threatening if you do not take them. One has to weigh whether life is so important that psychopharmaceuticals are preferred	one could become dependent on the therapist, especially since I think that depressed has to do with loneliness, if somebody cares about you professionally, that's a particularly important relationship that may have to end in disappointment	5	2	1	2	3	3	4	5	5	3	2	5	3	6	6	5	1	2	1	1	3	5	2	1	3	2	2	3	2	5
84	AU::bP1Vo1611405105793651	khgh																																		6	4	3	5	6	7	6	6	7	6	4	6	6	6
85	AU::ZRpPjZeV1405105891731	kngh						When i scratched the car of my mother and was afraid to confess it	Before a difficult test with too little preparation time	At the first meeting of my parents-in-law	When ending the relationship with my ex-girlfriend	At any dispute with my partner	7	7	7	7	7	In my opinion, antidepressants should only be used in outpatient cases and should not be used permanently to manage depression. The disadvantages are the following in my opinion: First, the addiction can rise after a short time. On the other hand, these pills switch brain regions off and no longer allow emotions. In acute cases, the intake could prevent a suicide attempt and it reassures people i…	I can imagine that many people reject psychotherapy because they think that it takes too long. Many know psychotherapy only from television (including me) and imagine that each therapy lasts several years. I do not know if thats true. However, this post-partum is also an advantage as the patient has a long-term trusted person at his side whom he can trust and share his worries and fears. So it is…	3	2	2	5	4	7	5	6	7	5	1	7	7	6	7	5	5	2	2	4	4	7	5	6	7	4	1	6	6	6
86	AU::RLoIusxf1405107136228	khgh	In a university event	in conversation with a friend	in the evening in bed	When reading a text	while cycling						6	6	6	6	6	- They can help people who have no strength to even do psychotherapy - Depression can often have organic causes, at these put on antidepressants - but they do not help everyone - There are side effects	- Actually thera are no arguments against therapy, unless the therapist is not good, or the person does not want to seek help or is physically / mentally too weak - problems can really be discussed and a change can happen	6	6	6	4	5	7	6	7	7	5	5	7	7	7	7	6	5	6	6	3	4	6	7	7	5	5	4	7	7	7
87	AU::JkxJGUut1405113953639	kngh						in exam preparation times or after the exam; Did I learn enough or was what I wrote in the exam correct?	Quarrel with my friends, when you are very angry, then you may think bad / mean things about them?	after high school, what should I do next? study straight away, or take a year off?	What will happen, how will it be if I move to another city for studying and no longer live at home?	choice of studies	7	7	6	5	6	FOR: - effective and fast problem suppression - Calming the patient, feeling better - takes less time than psychotherapy AGAINST: - high risk of relapse after discontinuation of the drug - possible addiction - Problem is not really solved	FOR: - Problems are revealed and can be solved - other existing problems can also be talked about - more effective in the long run than antidepressants AGAINST: - takes a lot of time - requires willingness of patients to actively participate - no quick problem solving or suppression	7	6	7	6	5	7	7	7	7	6	5	7	7	7	7	7	5	2	4	5	4	7	5	6	7	4	3	6	7	5
88	AU::FygS38CF1405118698129	kngn						Professional questions in a study	If I do not trust	When people make a face while I tell them my thoughts	When thinking about the meaning of life	In topics where I do not know enough to get an informed opinion	4	5	5	5	4	FOR: Quick help, Little effort for prescribing doctor, AGAINST: The wrong drug leads to strong side effects, long-term addiction on pills.	FOR: individual therapy, no intervention by strong drugs in the organism, long-term more effective treatment without addiction on pills in contrast to the anitdepressives; AGAINST: costly, time-consuming, patient must open to psychotherapy internally (if the patient does not do this therapy is futile), little research on positive effect in treating depressive patients	4	2	1	6	3	6	7	6	5	4	3	5	2	3	7	6	2	2	1	1	5	7	7	6	3	5	3	6	6	7
89	AU::7O6gtWWQ1405141483909	khgn	preparing a birthday	Buying cats	Relationship with my friend	Sports	Excerpt from the parents' house											FOR: - In serious cases, in which pations could harm themselves (self-injury, suicide) - Most of today's AD have no addictive effects - They help to make life more liveable in the long term - With a large selection of AD, which have different effects, the chance for a "cure" is greater - AD can be used as a short-term therapy as well as long-term, without major side effects AGAINST: - AD can make…	- It's good to have someone to talk to - own problems are well worked out and "definable" - one works together on his attitude - The patterns of behavior are changed to the positive - bad experiences are worked on -																	6	4	5	3	5	7	7	7	5	4	4	7	7	6
90	AU::wH1WqUJ51405143130109	kngh
91	AU::u8R4CVQW1405151008164	khgh
92	AU::hABM66FF1405152223670	kngn						Assessment of friends	exams	buying a phone	investments	Advice friends	3	6	5	5	5	"+ works fast + fast form of therapy + Dose customizable depending on the severity of the depression + Reason why a person is depressed is initially unimportant for the treatment - Side effects - After discontinuing the medication can"	Psychotherapy refers to the actual problems + Human being considered as an individual + long lasting even after stopping the therapy - until therapy begins to work - until you find a therapist - Patient does not know	6	5	3	6	5	6	6	6	6	6	4	6	6	6	6	6	6	3	5	1	5	7	6	7	7	6	4	7	7	5
93	AU::0eBskCbY1405153383236	kngh						exams	Assessment of situations and friends	purchasing decisions	Decisions regarding life, e.g. Study choice							For: fast treatment effective treatment of the symptoms Against: side effects only symptom treatment, no cause treatment expect no positive change in depression in the long run often increase the medication necessary	For: no side effects long-term treatment, even the cause treated Higher chances of recovery Against: wrong therapist could make situation worse initially no change in the situation, works slowly																	6	4	4	2	5	6	6	6	5	5	4	7	6	6
94	AU::fmp3Fdzm1405154506310	khgh																- There are so many different types of depression, in any case, the cause must be found what an antidepressant can not do. That may not be an argument that fully speaks against antidepressants, but it shows that antidepressant	- Finding an argument against psychotherapy is difficult for me personally because I find it very useful. Of course, patient and psychologist have to harmonize naturally, otherwise it will not work and therapy can be very disturbing																	5	4	5	1	5	7	7	5	4	5	1	4	5	7
95	AU::c9q42JFR1405155830187	kngh						I wanted to change the supervisor of my Master's thesis, but then I was told that he would surely be severly offended. Since I was very uncertain, I could not leave him and stayed.	Almost every day I am unsure whether what I write in my texts makes sense. I do not know if I took everything into account, if the lyrics are interesting.				6	5	4	4	5	In my opinion, a disease is a process that is usually rather disturbed by medication. That is drugs fight the symptoms, not the cause. This fact speaks against antidepressants. An argument for antidepressants is that they help in some cases. Against them in turn speaks that they often have physical side effects.	Psychotherapy can be a way to tackle depressions. This is supported by the fact that the treatment is accompanied, without one would not have received many impulses. An argument against is that the patient can become dependent and only relies on the therapy instead of working on himself. For psychotherapy, there are certainly some capable psychologists / doctors doing their job well. However, the…	4	3	4	3	4	5	4	5	4	4	4	5	4	5	4	4	4	2	4	3	4	4	3	3	4	3	4	4	4	3
96	AU::9OGIvcNi1405156371970	khgh
97	AU::dtizmKsr1405157919721	khgh	My decision to go abroad after school	About my friend	At my life goals	Wanting to have no children							4	6	6	5	3	For: Fast success, cheaper (?) than psychotherapy. Fights the symptoms, then you can address the real problems. CON: Are used to "work" again, but do not go to the cause of the problem. Side effects / addiction (?). Enlarge the suicide risk in the first weeks, because of the higher drive. Should only be used in addition to psychotherapy.	For: A therapy looks after the underlying problems and tries to solve them. It is therefore more sustainable. It deals with the whole person, not just with the symptoms. Against: A therapy takes a long time, costs a lot. You have to wait a relatively long time for a therapy in Germany. It takes a long time to work, may not be as effective in the short term. When it is over, the patient may need t…	6	5	5	2	6	6	6	7	6	6	4	7	3	6	6	5	6	5	5	2	5	6	6	4	5	6	2	6	3	7
98	AU::7xwrFRz81405158265279	khgn											5	5	5	5	5	Studies have shown that certain neurotransmitters in the brain are altered by depression. By means of antidepressants, these messenger substances can be rebalanced, which is why, especially in the case of severe depression, in which psychotherapy alone would not be sufficient because people are no longer able to see positive things would not be enough. However, a single drug therapy is not enough…	Depression also often has causes that are in your own past, attitude to life and the social environment. With the help of psychotherapy, one can try to find out about these causes and learn to deal with them. Psychotherapists can help to become more open, to approach others, etc. Above all, psychotherapy can help to get a different perspective on some things, because you may have had a limited vi…	6	6	6	6	6	6	6	6	6	6	6	6	6	6	6	6	6	6	4	2	4	6	6	4	5	5	4	5	5	6
99	AU::xMi9o3uZ1405161137021	kngh						My position on animal experiments is not clear to me	the place of study choice	exam questions	when considering whether I want to enter into a relationship with a person	in some everyday decisions, when you're in stress	6	5	5	6	5	PRO: Depression usually has physiological causes that you need to treat with medication. You can stabilize the patient so far that he can face his problems. On the other hand: Sometimes there are specific triggers or reasons that can not be treated with antidepressants. Antidepressants can have side effects.	PRO: Problems need to be addressed and traumas overcome. Some people have no other way to talk about their fears, problems, ... The patients get the feeling that they take care of them. On the other hand: Depression usually has physiological causes and sometimes there is no specific event that was the trigger that psychotherapy can treat.	7	4	5	3	7	7	7	7	7	7	4	7	6	7	7	6	6	5	4	2	5	6	6	5	7	7	5	6	6	6
100	AU::9bGgViSJ1405164510731	kngh						Breaking up with my last boyfriend	Time after graduation	when I pressed a button in the fridge and all of a sudden it went off and I could not put it back on anymore	when I got rid of my damaged car		5	4	4	4	5	PRO: relatively quick and effective help, preparing ground for psychotherapy Against: side effects, effect does not last after discontinuation. Pure antidepressant treatment does not address the real problem of cognitive structures and attitudes that significantly condition the disease	PRO: not just symptom treatment as with antidepressants, but working on profound thought patterns and behaviors. Active start of the disease Against: When illness is too severe, psychotherapy does not work because access is not given. Can not help if depression is too strong. Some forms of psychotherapy are not suitable for some people. Difficult to find the therapy that helps and suits you.	6	4	5	3	5	7	7	7	7	7	4	7	7	7	7	7	6	4	3	2	3	5	7	7	7	7	5	7	7	7
101	AU::JCDVMHvQ1405167063877	khgn	I was sure that I had studied the right thing	I was sure that my stay abroad was the right decision	I was sure that my farewell party would be very nice	I was sure that yesterday evening would be boring	I was sure that Germany will lose in the semi-final against Brazil						7	6	6	6	6	PRO: treatment with antidepressants in depression: - helps to break out of the mental downward spiral, especially in the initial phase AGAINST TREATMENT WITH ANTIDPRESSIVES IN DEPRESSION: - Psychotropic drugs can be abused - Possible side effects may occur - addictiveness?	FOR the treatment of psychotherapy in depression: - Reviewing the past, which could sometimes be the cause of depression - Learn strategies that can avoid slipping into depression - competent contact persons have a feeling of security - Find recognition and appreciation in someone who really sees depression as a disease - Have a person who you can confide in and be sure that no information is pas…	6	5	4	3	5	7	6	7	5	6	3	7	6	6	7	6	5	4	5	3	6	7	7	7	4	7	2	6	5	6
102	AU::PckbvjY81405170028969	khgh																																		6	1	2	4	5	7	7	7	6	6	7	6	6	7
103	AU::3GZTEvkl1405176325014	kngh						Detoxification after many days of alcohol consumption	A partner showed control behavior towards me, which revealed uncertainties	money matters	Whether test preparation is sufficient	First unfulfilled love from the youth	5	4	5	5	5	Arguments gainst the use of antidepressants ... ... that depression is usually the result of a physical or mental "illness," or other symptoms that one suffers from and break out from. ... not every depression has the same quality and not the same cause. Depression of psychological causes such as psychological pain of bad experiences and thus learned depressive behavior, e.g. is not treated by an…	For the treatment of depression with psychotherapy ... ... that the patient deals with the problems verbally ... one may live again and again until one has processed it ... one can clear his head and heart	1	2	1	1	1	2	2	2	5	5	1	2	4	5	4	5	1	1	4	1	1	3	3	3	5	2	1	4	5	4
104	AU::XQDFCFeW1405177454736	khgn	That I am loved by my partner	That my family loves me	That I want to go on holiday, away from home	That I am often very impatient	That I am a tidyness and control freak						4	5	4	5	4	For the treatment of depression with antidepressants - temporarily relieves the pain or numbs the negative feelings - you feel better - makes life more liveable, in extreme situations Against the treatment of depression with antidepressants - it depends on the prescription - You can become addicted to medication - Every drug has side effects - You may not tolerate the pills with other medications…	For the treatment of depression with psychotherapy - You get in touch with another person - You talk to another person - The therapist is a person who is not directly involved in the main problem -> he is neutral - By the regular or even irregular meeting with the therapist you get out of the house, you are practically forced to Against the treatment of depression with psychotherapy: - It takes a…	5	4	2	5	5	6	7	6	4	5	5	6	6	7	6	6	6	4	5	6	7	6	5	6	5	5	6	5	6	6
105	AU::Sg3Jp8iR1405180099076	kngh						Some exams in the study	For some dates	Feelings towards other people	driving test		6	6	6	6	6	Pro Effective and targeted treatment Relatively easy dosage Self-employed Contra Strong medicines Can change people (possibly in a negative sense) addiction abuse	Pro No medication Professional help from trained people Contact and conversation -> Communication is important Personal level Contra Can be ineffective Depends on person, whether effective Labor intensive	6	5	5	6	5	6	6	6	6	6	6	6	6	6	6	6	5	5	4	5	5	6	6	6	5	6	5	6	6	6
106	AU::UJgiFPjr1405180431251	kngh																For: pain is inhibited Against: addiction and abuse risk, costs?	For: No medication, no addiction, can be adjusted individually to the patient Against: After the session, the patient is alone for the first time, no direct impact on the body or physical symptoms																	4	4	3	5	4	6	5	6	4	6	3	6	6	6
107	AU::ysxwC9YZ1405180573511	kngn
108	AU::egCDnpVS1405183118391	kngn						The decision which Master program I should enroll	The decision if I should change the university	Whether I should accept the apology of my boyfriend and we should continue our relationship	Whether I should put my grandmother's wedding rings in her grave	During the months I had panic attacks, I never knew what thoughts I could take seriously. Everything seemed to be afraid. There was nothing more "rational" anymore	3	4	3	5	4	I myself have done therapy against panic attacks. Medication helps to master everyday life in bad cases, but they do not solve the problem behind it. In the long term, only a therapy that treats the root of the problem can help. I know some fellow students who take antidepressants and can not get away from them for fear of not working. Therefore, you should really only prescribe the medication in…	A therapy combats the causes of the symptoms. What is indispensable in the treatment of depression. The only downside is that initial successes take longer to start. The patient can thus in the worst case for a long time not properly live his everyday life. But he learns a lot about himself and methods to deal with the disease	4	3	4	5	5	6	6	6									4	4	4	2	5	7	6	7	4	5	3	6	6	7
109	AU::bPdwgo8d1405184791364	khgh	it is questionable how to be very sure of one's thoughts	certain thoughts? Unfortunately that does not make sense to me	Consciously maybe?													PRO: - first aid from the depression - Possibility to be helped with the medical treatment - Drive for self-help Cons: - drug load - Risk of addiction - Cause is not treated	PRO: - possibility for longterm "healing" - Possibility to learn strategies that help against relapses - no burden of medication Cons: - Personality changes possible - often selfish attitude after therapy - looking for causes in the past may not always be the way to go																	4	4	1	1	5	5	6	5	5	6	1	2	3	6
110	AU::CxOuLlo31405185698312	khgh	Meeting with my partner	death of a loved one	about passing my final high-school exams	find my pet	interaction with my mother						6	5	4	4	6	- Effectiveness is pro - Side effects contra - Effect may start delayed contra - no stable change due to antidepressants - few other treatment methods	- does not always work very often - incompetent psychotherapists - helps in the long term																	6	4	4	4	4	5	5	6	4	4	4	5	5	4
111	AU::o5OIs2FF1405185918581	khgn	Quarrel with someone, whether it means "can" or "can not". (Lyrics for "Horse with no Name")	Logic tutorial on topics that I fully understood.	Whenever it comes to comma rules.								5	6	5	6	5	FOR: - apparently quite effective AGAINST: - complete addiction - Awareness about addiction could increase depression	FOR: - can be relieving to talk about problems - can reveal problems AGAINST: - can be ineffective - possibly difficult to find a suitable therapist	3	2	3	1	5	5	6	5	5	5	5	6	6	5	5	5	3	4	2	1	5	5	5	5	4	5	1	5	5	5
112	AU::CJCvYQMH1405186605827	khgh																	- suicide - psychosis - No change in living conditions - No self-help but getting stuck in eternal therapy - When getting used to medication progress is in danger - Inpatient treatment often long lasting and medication centered - expression of																	6	6	6	6	6	6	6	6	6	6	4	6	6	6
113	AU::nceucY6s1405188052660	kngn						First conversation about my feelings with my girlfriend.	Debate with my girlfriend.	Conversation with the psychologist of the psychological counseling center of the University of Tübingen.	Conversation with my parents in a difficult phase of my life.	Different situations, before falling asleep, when I'm lying alone in bed thinking about my life.	6	5	4	4	6	Antidepressants are a good way to control acute episodes of depression and provide the patient with a normal daily routine. Unfortunately, they also have many and many side effects. Can sometimes trigger stronger depression and can make you dependent.	Psychotherapy takes place very controlled and it can be entered very precisely on different situations. Psychotherapy has little to no side effects. In acute and severe depression, psychotherapy may not work fast enough to have a long-term effect. False diagnoses may not produce good results. The therapist is crucial for the effectiveness of psychotherapy.	5	4	6	3	6	6	4	7	6	4	4	7	6	6	7	4	4	4	3	5	6	6	6	6	4	5	3	6	6	6
114	AU::sS29i5jc1405189917391	khgh	career choice	Separation from the friend	Decision to stay abroad	Choice of the clinic in which I work now	Choice of the city in which I work now						5	6	6	6	6	For: - agreement and acceptance of the patient - scientific evidence that it helps - severe depression with risk to harm oneself - anxiety states Against: - rejection on the part of the patient - intolerance / allergy - serious side effects - interactions with other medications	FOR: - open-mindedness of the patient to psychotherapy - severe depression - Every depression should be treated psychotherapeutically, as the long-term chances of success are better for a cure than just by psychotropic drugs - Depression with risk to oneself AGAINST: - rejection on the part of the patient	7	7	7	7	6	7	7	7	7	7	7	7	7	7	7	7	7	7	7	7	5	7	7	7	7	7	7	7	7	7
115	AU::0CIJ97nf1405192478553	kngn
117	AU::Cx3z0EgF1405193999758	khgn	On the road: a car is just in front of me and I had to brake hard	My choice for today's dinner	The World Cup Final: Germany Winning!	This morning, when I left the house and started my day	New Year's Eve, quarrel with a friend. Sneak away from the relationship!						7	6	6	6	7	For: - fast effect - Easy to use, exact dosage - predictable effect - "easy" accessibility - "universally" applicable Against: - What happens after deposition? - no permanent solution, Folic therapy necessary? - Side effects? - amplified problems after relapse - Impairment in everyday life?	For: - lasting help, Individual flexibly personalized to the patient - no side effects - man remains viable in everyday life and is not exposed to side effects Against: - how quickly does the effect begin? - demonstrable effect? - long treatment period necessary?	6	4	5	6	7	6	4	7	7	7	4	7	6	6	6	4	3	3	2	1	4	7	7	7	4	5	3	5	6	7
118	AU::McNS1JiH1405200079434	khgn	At the marriage proposal of my husband, I immediately knew that yes is the right answer.	When I registered in the gym, I was sure I was doing the right thing.	When I started my studies, I knew that it was right to study.	When my brother moved, I was sure it was right for him.	When I drove to lake, I knew it was good for me.						6	6	7	6	7	FOR - the often associated insomnia is lowered. - one is more balanced. - one is not always so sad. - Mood swings are reduced. ON THE OTHER HAND - You may get a little bit dizzy. - You do not get up so well in the morning. - You are sleepy in the morning. - Admit that it is so bad that you have to take antidepressants, depressed in addition.	FOR - You can talk about your problems and make yourself mentally easier. - Positive thoughts are conveyed to one. - You learn to perceive the positive in everyday life better. - You learn to take more responsibility for your well-being. - One learns to gain more joy. - Self-confidence can be strengthened. ON THE OTHER HAND - It's hard to get a treatment. Until some depressive people get it, the …	7	6	6	6	7	7	6	7	7	7	7	7	7	7	7	7	7	4	5	6	7	6	5	7	6	7	6	7	7	7
119	AU::T8Jh2sDD1405233157895	khgh
120	AU::l0J0MIfC1405245843362	khgh	When I had to explain statistics to a friend										6	6	5	5	5	Against: Can not be a long-term solution - or is not a solution to the basic problem but only treats the symptoms. PRO: Can initially help cope to with depression. In the short term definitely a solution to talk to a patient in a relatively normal way.	against: Takes a long time; You also do not know if it starts with the patient, because it is highly individual. The patient must be prepared to be treated and acknowledge his depression. You also do not know the extent of the learned thought structures and whether the person relapses. For: The patient learns to deal with his depression in the long term and risk of relapse is reduced in general	7	7	7	7	4	6	6	6	7	4	2	7	7	7	7	6	5	4	2	5	3	5	6	6	5	5	4	6	6	6
121	AU::uz1iVBw91405247199389	kngn						Just when assessing the treatment methods, because I do not know them so well	If I'm not sure if someone is lying to me	Have I stopped the car properly and pulled the handbrake?	What amount of food do I have to buy so that it is not too much, but in any case enough for X people	Will I want to do Activity X tomorrow and can I make an appointment?	5	5	5	4	5	PRO: No big effort Little cost Fast effectiveness On the other hand: Risk of addiction and other side effects Only symptoms are combated No long-term solution, no behavioral strategies are learned Danger of overdose?	PRO: No danger of addiction on pills Support in terms of behavioral changes Someone to "talk" Long-term effect, causes are combated On the other hand: Expensive High time investment Long waiting times	7	3	3	7	5	7	7	7	7	7	3	7	7	6	7	7	7	3	2	6	4	6	3	6	7	7	2	7	7	7
122	AU::Vs96pMd91405247848003	khgn	Presentation of my planned bachelor thesis	what does it mean to be "confident about my thoughts" that I thought I was right ??	Discussion about a scientific paper	Discussion of a task in math work that could be solved correctly in my way of calculating	Decision not to continue studying immediately after the Bachelor's degree but to travel						4	4	4	1	4	PRO: - acute suffering is gone for now - one is more relaxed and can focus on the cause of the problem - Psychotherapy alone takes some time to make you feel better contra: strong drug - Maybe the feeling "not without" to get along without the drug	PRO: -no side effects -Sustainable success as new thinking patterns have been learned -positive feeling, because you have managed to change something yourself contra: - Often takes some time to experience initial successes - difficult to find a suitable therapist	7	6	5	5	7	7	7	7	6	7	5	7	7	7	6	7	7	4	5	3	6	7	7	7	4	6	4	7	7	7
123	AU::oknBO7Av1405248410403	kngh																																		5	2	1	1	5	6	5	6	3	5	2	6	5	6
124	AU::eyLjpODb1405253882025	khgh
125	AU::GKpvJnjA1405253920889	kngn						When I had a job interview for a reasearch assistant position, I went totally unprepared to the conversation	before the first oral examination with my prof	before the final exam	before the first university exam	The first time I was with my girlfriend's parents	5	6	6	6	5	pos: mitigate the depression quickly versatile use neg: have side effects Not all people like to swallow pills problems are only suppressed, but not clarified	pos: Reduction of depression clarification of the factors for depression also effective after therapy neg: expensive in the application works only after several sessions efficacy not 100% ensured	6	5	5	5	6	7	7	7	4	2	4	7	7	7	7	7	6	2	4	2	6	6	6	6	5	6	4	6	6	6
126	AU::zjUKijVj1405253932987	khgh	Decision to buy a car	Decision to study	Decision to go abroad	Decision for an internship	When I booked the flight						4	6	6	6	6	For: - Acute control of symptoms - Possibility of treatment if psychotherapy does not (yet) work - Short-term alternative Against: strong side effects (e.g., suicide after taking Prozac) - Fights only the symptoms and not the causes - change of personality - Risk of relapse after discontinuation of intake - Client does not learn to resolve pathogenic behaviors	For: - long-term therapy: treatment of causes and symptoms - Effective behavior change - Methods for dealing with difficult situations - Help for the client to deal with his emotions Against: - without cooperation of the client few chances of healing - tedious	2	2	1	5	3	6	7	6	7	5	5	7	5	6	7	5	3	1	1	6	4	6	7	6	6	7	4	6	6	7
127	AU::Hj0Ep9YQ1405259172324	khgn	When I got excited about an acquaintance at the Boy Scouts and discussed with him.	When I distributed offending flyers in front of the information booth of a right-wing populist party.	When I register at the university, then usually only if I'm sure about my choice.	When I started writing my novel.	When I stood on a stage and talked about my short film.						4	5	5	5	5	FOR: - If depression has neurological causes, medical treatment is the way to go. - Antidepressants help to improve the mood in the medium term. This makes it easier to get life back on track, and it can also help with the advancement of psychotherapy (because you may be more open). - Taking antidepressants, you have the feeling that you are doing something concrete against depression. Even if on…	FOR: - You can trust someone. - The therapist distances himself from the patient's situation and can help to assess situations more neutral. - The regular therapy session can help to give structure and orientation. - Together with the therapist you can try to change your way of thinking and behaviors. AGAINST: - It's a slow process. The effect does not occur immediately. - You have to get involve…	5	2	2	5	5	5	7	6	5	6	4	7	6	7	6	6	6	2	2	2	6	5	7	5	4	7	6	6	4	7
128	AU::CxH5bWwq1405260569380	khgn	Unique answers to exam question	Reciting memorized texts (theater)	Routine work that is familiar	Returning to a known route	Now						6	6	4	4	6	Antidepressants have a largely positive effect on people with depression, but must be carefully dosed and tailored to each patient. The side effects of the antidepressants are always to be considered, which could sometimes lead to the dissuasion of such. Mismatched antidepressants can do more harm than good for them (could damage them). However, they can nonetheless improve the patient's quality …	By effectively dealing with the depresions and a trained professional, it is possible to combat them and to get to the bottom of them. Examining patients could do more harm to psychotherapy, which they feel hurt in their privacy and then retreat further.	6	7	3	1	1	6	7	7	7	7	7	7	7	7	7	7	6	3	5	1	4	5	4	4	4	5	2	4	4	4
129	AU::RWiZPC9g1405262450271	khgh	In each exam I am very sure to distinguish which tasks I can answer well and which not.	I am very sure that I do not know exactly what you want from me.	When I'm preparing for something, I'm very sure I know which way to go to reach my goal.													- Antidepressants help with psychotherapy or other interventional procedures, link with hormonal and psychosomatic processes and regulate the serotonin and dopamine balance. - Antidepressants help but only in combination	PRO: - I believe that therapy helps because an expert knows about the disorder. - Experts have good background knowledge and are trained to use proven theories that can help with depression. - Depressed people can talk about their state of mind with an expert and feel valued. Psychotherapy can therefore help in the long term.																	6	4	3	6	5	7	6	7	6	7	5	6	7	5
130	AU::aKRbfFNe1405271748539	khgn	buying shoes	Football discussion	Timetable	Registration for the next semester	Choice of my doctoral thesis						3	4	2	2	4	PRO: Reduction of suicide risk, enable normal life CONTRA: only suppress problems and do not address the causes, depression often returns when you stop	PRO: you get to know yourself better, the cause is treated, real chance for long-term "healing" CONTRA: does not work in severe cases, takes long => problem in acute suicidal	6	2	3	5	6	7	7	6	6	7	5	7	6	6	6	6	5	1	1	1	6	6	7	6	6	7	2	6	7	7
131	AU::mV8n8N6n1405271741760	kngh
132	AU::RGzzjAtI1405277151903	kngh						When, for the first time, I had to speak in front of a larger group of people and in the end spontaneously speak freely about a topic I had never heard before.	In a seminar presentation, I was asked at the end to a topic that had nothing to do with my work and not even with my focus area in the study. I was extremely uncertain about what I generally say and especially how I should relate to known terrain.				6	6	5	5	6	For: - Pills can be taken anytime, anywhere. - The drug has been on the market for a long time and is used a lot and frequently. On the other hand: - Side effects (also in combination with other medicines) are always a problem and maybe even in such a case, especially difficult to estimate. - Dosages may need to be adjusted very frequently to allow for effective treatment on a case-by-case basis.	For: - Interaction with a person who can adapt to the possibly rapidly changing circumstances and adapt the therapy. - The therapist can also help relatives. On the other hand: - There are not enough well-trained psychotherapists. - Long initial time to take effect, and possibly even waiting times may need to be accepted and may delay the recovery process.	5	4	5	4	6	6	6	6	6	5	4	7	6	6	6	5	5	4	3	3	5	6	6	6	5	5	5	6	6	6
133	AU::CsdYeRQC1405286539484	kngn																questionable mode of action drugging damage to health such as Suspected cancer, blood damage, amnesia, black-out acts Loss of quality of life no education about the risks no freedom of choice no right to psychopharmaceutical assistance	Against a psychotherapy the lack of willingness of the patient to deal with his psyche. lack of willingness to change. and high disease gain. Against antidepressants questionable mode of action drugging damage to health such as Suspected cancer, hemorrhage, amnesia, black-out acts Loss of quality of life no education about the risks no freedom of choice no right to psychopharmaceutical assistance																	2	1	1	1	1	7	7	7	4	3	4	7	7	7
134	AU::xdioPWVn1405289658921	kngn
135	AU::RQAxzPd31405317151333	khgn	Buy clothes that I like a lot	Going on holiday with friends, with whom I have often gone on vacation and therefore I know that it will be nice	Thoughts about people very close to me that I know very well								5	4	4	5	5	For: -fast application -effective preparation Against: Dose usually needs to be constantly increased -only short-term help -Only treating symptoms, not causes	For: - effective in the long term - no side effects - no chemistry permanent healing possible Against: -difficult to find good therapists	5	3	2	2	6	6	6	7	4	5	2	7	7	6	6	6	5	4	2	2	5	6	6	6	4	6	3	6	6	6
136	AU::erhvNWq01405329537306	kngh
137	AU::KBHCqz9g1405330477417	khgh	Decision to stay in Tübingen	indifference to the World Cup	Anger over wrong train connection	I wanted to take a climbing course -> persuade others							7	7	7	7	7	Pro: Indispensable for very severe depression can ease the suffering pretty quickly Contra: unwanted side effects At the time of stopping, risk of falling back must be avoided	Pro: psychoeducation, better understanding of the disease person with whom one can talk about problems Help from the "downward spiral" Help with everyday life Resettlement in case of serious problems -> clinic Cons: fear of stigmatization Difficulties learned to transfer to everyday life Fear after the end of PT before relapse Treatment not always successful often only in combination with drugs f…	7	6	5	5	7	7	7	7	7	7	6	7	7	7	7	7	5	3	2	3	6	6	6	6	6	6	2	6	6	7
138	AU::BW70b0gv1405330600515	khgh
139	AU::wH4FmmXX1405330944343	kngn						exam	Oral exam	lovesickness	job interview	Making an important decision	5	5	6	5	5	Here is the same as for psychotherapy. However, I think that antidepressants are more likely to relieve the symptoms than to really cause a cure	I've never really dealt with the subject of depression / psychotherapy, so I can not argue against or for psychotherapy	6	5	4	3	4	7	6	5	4	6	3	7	4	5	4	4	5	4	4	4	4	5	4	4	4	6	4	4	4	4
140	AU::bDXvGWOJ1405330987093	khgn	final exams	World Cup victory of the Germans	MasterCard acceptance	Economic discussions with friends	Getting to know my girlfriend						5	5	5	6	5	For: - Cheap - Time saving - Fast success - Simple application Against: - Short term success - Side effects - Symptoms are muted but not resolved	For: - Human component through interaction with psychotherapist - Psychotherapist can directly address the problem of the patient - Intensity of therapy can be adjusted exactly - Progress is more easily measurable through objectivity of the psychotherapist Against: - expensive - Human is often a source of error - Psychotherapist must be competent	6	7	6	7	6	6	6	7	7	7	7	7	7	6	6	7	7	7	4	1	7	7	6	7	7	7	5	6	6	7
141	AU::i0tKyCWt1405331424155	kngh
142	AU::kcFfNwGk1405333211803	kngn																																		3	1	2	3	5	6	6	6	6	5	3	6	5	6
143	AU::7ToIcQML1405335881004	khgn																																		4	5	1	5	2	6	6	7
144	AU::g6a1WpRS1405336179093	khgh
145	AU::9QqkOQPP1405336901980	kngn
146	AU::lXu0OTlP1405337828651	kngn						none					4	4	4	4	4	-	-	3	5	4	6	4	4	5	5	4	5	6	2	3	6	4	5	4	4	2	3	2	6	5	5	4	5	4	4	5	4
147	AU::D5SscxPJ1405337708245	kngn						Unfortunately, I can not think of anything					5	5	5	5	5	FOR: reduction of depressive feelings, reassurance AGAINST: Chemicals in the body, the feeling of being ill, the patient having to take medication again, and the feeling of being PSYCHOLOGICALLY ill, there is also a risk of overdose in truly depressed patients	FOR: Personal help, human, contact person, someone whom the patient can constantly call, with whom he can talk openly about his problems, since no doctor is allowed to talk about his problems with others. AGAINST: Fear of talking to someone, feeling ill, being excluded from society and being labeled as "psycho", problems opening up, some patients prefer to sort out their problems on their own.	5	5	5	5	5	6	5	5	6	6	6	6	6	6	6	6	5	4	3	3	4	6	5	6	5	5	5	5	5	5
148	AU::oJx81yjT1405337949933	khgn	Exam situations: when reading the question, I already know the answer to, and just think about how to exactly I formulate the answer	Application situation: answers to attitude questions	Solving a puzzle, for example sudoku								5	6	4	5	5	FOR useful as an addition to psychotherapy because it reduces the severity of depression AGAINST side effects sometimes too much reliance on medication -> long-term improvement only combination of psychotherapy and antidepressants possible	FOR: No side effects like medications long-term change of thought patterns Degradation of the depressive attribution style AGAINST: in depressive phases, a level must first be created from which the therapy can be started -> therefore, antidepressants as a supplement to psychotherapy make sense, because depression reduces severity	6	6	6	3	5	7	6	6	7	6	5	7	6	7	7	6	6	5	5	3	5	6	6	6	7	5	3	6	6	7
149	AU::LvbKBsIE1405338855148	kngn						Oral exam	exam				5	5	4	5	6	PRO: - much less time-consuming than psychotherapy Cons: - potential addiction - does not solve problems	PRO: - Health insurance covers psychotherapy - personal contact with the therapist - Effectiveness confirmed by scientific studies Cons: - possibly strengthening the symptoms - time consuming - Trust in therapists necessary	6	5	5	6	6	5	6	6	5	6	4	6	5	5	6	5	4	4	5	3	4	5	5	5	5	4	4	5	5	5
150	AU::z7Hh9cv21405341543241	khgn	Exam situation: focus on what has been learned	Relationship start: sure to do the right thing / choose the right partner									5	6	4	5	5	For: -according to respective "stage", targeted treatment Against: addiction	- Cater the exact needs of the patient - possibly no effect	6	5	5	5	5	7	4	7	3	5	5	5	4	4	6	6	6	4	4	6	6	7	7	7	4	4	4	7	7	4
151	AU::FY6WBx1O1405342853190	kngh						Decision for / against a specific course of studies (long decision-making phase)	wish to have childs: when? (during the study possible / cheap?)	Quit the job to study again (abandonment of salary / income, insecure situation, how to continue)	Separation from the partner: right decision? (how does it continue?)	Gliding license: can I make it? (financially, personally, capable)	6	5	5	6	6	PRO: - fast effectiveness - long suffering can be "interrupted" first - relatively "simple" solution CONS: - Side effects of the drugs - possibly permanent addiction on medication (without accompanying psychotherapy?) - bad image - wrong drug -> no improvement - If necessary, costs	PRO: - long-term effect - Treatment not only of the symptoms, but therapy on the triggers CONS: - very tedious - Doctor-patient ratio must be right - Therapy maybe regionally difficult to get, long waiting times	6	4	4	5	6	6	6	7	6	5	4	7	6	7	6	6	6	4	4	4	6	6	5	5	5	5	4	6	6	6
152	AU::PiE0NHlV1405343231748	kngn						At the moment I can not remember any such experience or situation					5	4	5	4	4	- Taking medications always carries the risk of side effects - fast effect	- no side effects (such as when taking medication) - Processing and causal research (aiming at not just suppressing symptoms) - may only be effective in conjunction with antidepressants	5	4	4	4	6	6	5	6	4	5	3	4	4	4	5	4	5	4	4	3	6	6	6	6	4	4	4	4	5	4
153	AU::zyp9PqTo1405350555679	kngh																Too much chemistry, effectiveness ???	To respond to your own needs, personal contact helps																	3	2	2	3	2	6	6	6	4	4	3	6	6	6
154	AU::NqBhSRql1405351258116	kngn						Separation from partner	exam	report or do not report			4	5	6	3	4	PRO: effective, works immediately, By contrast, side effects, when you set them off, the effect is gone	for: risk of relapse is lowered, efficacy against: no arguments	7	3	3	7	7	7	7	7	5	5	5	7	5	6	4	5	7	7	4	4	7	7	7	7	7	7	1	7	7	6
155	AU::oIrVYu8E1405351957128	kngh						Right now, because I can not interpret the question ...	When asked about the meaning of life ... which I can not answer yet.	In the question of the existence of a higher power, which can not be proven scientifically (for example: God, magic, etc.)	Different situations under the influence of drugs, in which I definitely had no idea what I think, believe or do.	Question about my personal life goal and whether you need an answer to this at all	3	3	4	6	5	- Treat only the symptoms, not the cause - increase suicide risk - are unhealthy - usually lead to new mental symptoms, such as lethargy, indifference, restlessness = reduction of the quality of life + can have a therapy	+ long-term solution + Drug-free solution healthier + treats the cause of the problem -> problem is finally eliminated - Strong will or patient participation required - poorly supported by the health insurance (I think, I'm off	4	5	5	5	7	7	7	7	7	6	5	7	7	7	7	7	4	4	1	5	7	7	7	7	7	5	2	7	7	7
156	AU::S3MrlgGn1405356662489	kngn						if you are new to a group	in exam situations	when you argue with friends	during exam preparation	Stress with the partner	6	6	6	6	6	PRO: supportive of psychotherapy in acute cases, because a therapy does not work immediately CON: possible dependency Not everyone wants to swallow pills side effects	PRO: the only thing that helps permanently counterproductive: nothing works just not immediately if someone is acutely affected	6	6	6	6	6	6	6	6	6	6	6	6	6	6	6	6	6	6	6	6	6	6	6	6	6	6	6	6	6	6
157	AU::JjMSr5t41405357343414	kngn						When I got to know another person in a relationship	Choice of study location	In case of a dispute with family members who are considered to be right			1	1	1	5	2	FOR - fast treatment for depression - because fast effect, better handling of working and social environment AGAINST - Can make addicted - no long-term effect, effect only as long as antidepressant effect - only symptom - no cause treatment	FOR - long-term improvement - Cause treatment instead of symptom treatment - No addiction on medicines AGAINST - Bad reputation - Takes time - no acute treatment if it is suddenly necessary - Costs more money than antidepressants	7	3	2	5	5	7	6	7	7	7	4	7	7	6	7	7	7	1	4	1	5	7	6	6	7	7	1	7	7	6
158	AU::I0Mj46kJ1405358893280	kngn						When I first heard about the Libet experiment, which shows that even before a conscious decision, brain waves that predict this decision can be measured. This means, as it were, that our "conscious decisions" are the consequence of our unconscious. In principle, our actions and our thinking are determined by our physiology.	Sometimes I have very realistic dreams. Often I get upset in my dreams because everyone is doing so many illogical things. Then it can happen that I wake up in the morning in reality and dream are still so vivid that I can not say whether it really happened or not.	Once I woke up and was sure that I had received a registration for a competition from a participant. When I searched for the application, I could not find it, then I looked through my e-mails, SMS and What's App messages and still could not find the application. Only two hours after waking up, I realized that I had probably only dreamed of getting the registration.								Antidepressants eliminate depression from a physical side. The vicious cycle is broken immediately. The efficacy is high even without the intervention of the patient. However, the effects of discontinuation of the drugs disappear immediately and the depression can recur easily. The addictive potential is enormous.	Psychotherapy starts with the knowledge of the patient about his condition. It tries by logic to make the patient understand that he is master of his own situation and can help himself by a positive attitude and the change of behavioral patterns. These effects are long-term and not supported by physical means. However, this approach also requires a certain amount of initiative. This is barely pre…																	6	2	2	4	5	6	6	3	6	6	1	5	3	6
159	AU::3XBVtQaU1405359771609	khgh	After graduation, I knew exactly what I wanted: abroad - from which no one could dissuade me	in the last exam: I was sure I can do everything and I know everything, can answer any question - I could, but the examiner wanted to know certain terms that I could only reformulate									4	4	4	5	4	FOR: - makes physiotherapy treatment easier because the patient is better able to get involved with the situation AGAINST: - manipulates the personality - changes the person sustainably - Abuse possible	PRO: - sustainable fight against tighter behavioral / thought patterns - Contact with someone who wants / can understand one is helpful - Search for the cause and then fight the cause possible	3	3	1	1	1	7	6	7	5	5	2	6	5	7	6	5	2	5	2	6	1	7	5	6	5	5	2	6	6	6
160	AU::ZEzsoc801405362978620	khgh
161	AU::ODauv2rv1405367614304	khgn
162	AU::bXQdFKDO1405367756486	kngh						Sunday night after the World Cup Final: Shall I be drunk, and reduce my inhibition level, or should I control myself more prudently?	On the way in the city: A man is sitting in the street asking for money: Am I giving him something? And if so, what do I do with the next man?	Learning at home: learning or rather sleeping / cooking / playing piano / watching TV / etc?	Semester Break Planning: Working or rather going on vacation? Enjoy financial security or youth?	Two months ago in an accident: The driver (doctor) leaves the car to provide first aid. Can I take the car? I drank something and am still in the probationary period ...	6	6	6	7	6	Antidepressants are to be taken with caution. Everybody reacts differently to the intake of medicines. If anything, they should only be taken accompanied by a professional. Antidepressants may temporarily decrease depression, but they can not capture their cause and can not resolve the case. Since antidepressants are taken as a drug, this can lead to a psychological addiction. The drug becomes dr…	The treatment of depression with psychotherapy is to be recommended because the patients receive professional advice from qualified psychotherapists, who can respond individually to the needs of the patients. Every person / every depression is different, has different reasons and circumstances and should therefore be treated with sensitivity and patience. In conversation with a confidant (psychot…	5	5	6	6	5	6	6	6	7	5	5	7	7	7	7	6	4	4	4	4	4	5	5	5	4	4	4	4	4	5
163	AU::ksRFfLYi1405370575676	khgn	Dropping out of study	Keeping and caring for the dog despite illness	Exclusion of certain persons from my immediate environment	Moving to a new city where nobody knows you	Acceptance of a specific job						4	6	2	2	4	PRO: - Achieve mental stability that allows other treatments to be carried out (e.g., psychotherapy) or at least to produce a largely normal daily routine - Get out of the depressive hole first, so that acting becomes possible - At the biological level, it modifies processes that may have been disrupted, leading to depression - Provide a quickly effective solution, as the waiting times or success…	PRO: - More sustainable treatment method - The patient can learn a lot, including things about themselves outside of depression, which may help in the fight against it - Opportunity to recognize and treat underlying causes - Greater awareness of the problem, both from the therapist and the patient - the patient is "forced" to deal with his illness On the other hand: - High cost factor, possibly h…	5	4	5	3	5	6	6	6	7	5	4	6	6	6	6	5	5	5	5	2	5	6	6	6	5	4	4	6	5	7
164	AU::jaS6QoKs1405372084120	khgh	when I fell in love	when i applied for my new study course														PRO: can facilitate the treatment in the beginning On the other hand, the cause equals not the symptoms	PRO: by working on and focusing on the problems, it will be easier to deal with them and thus to cope with everyday life in the long term. AGAIN: not everyone likes to talk. Sometimes it gets even worse when talking because you have imagined something different																	3	5	6	3	5	2	2	2	5	5	4	6	6	6
165	AU::p3W8TfMN1405411637451	kngh
166	AU::OT7OKFA01405412232294	kngn						home alone	boredom				5	5	6	6	6	FOR: Medicines help to clear one's head & then work on it AGAIN: could make addicted	FOR: talking about it helps to trust a person who knows the subject AGAINST: If you do not want to or are not convinced yourself, it will be difficult. Belief important	6	5	4	7	3	7	4	6	7	6	6	6	6	5	7	5	5	4	4	7	5	7	6	7	7	7	6	6	6	5
167	AU::TKgbNIK31405416985874	khgn
168	AU::H4mHXssm1405425913347	khgn	Exam situation and you know the answer exactly	if you meet someone and kyou now that you do not like this person	when I talk about my hobbies	when I look at a particular picture	if I have a certain melody in my mind						5	5	5	5	5	Antidepressants are helpful in order to be able to work again in everyday life. In severely depressed people, they are necessary to be able to conduct psychotherapy. They reduce the negative symptoms of depression. However, antidepressants alone are not a solution in the long run. They should be combined with PT and balanced at a later date.	The success of psychotherapy (as well as of ADs) has been proven by studies. PT has a long-term effect on the patient as it teaches him what depression is and why he can better protect oneself from it (cognitive restructuring). In acute severely depressed people, however, antidepressants are needed because a PT can not otherwise take place. In addition, the relationship between patient and therap…	5	3	3	3	6	6	6	6	6	6	3	5	5	6	6	6	6	3	4	4	5	6	5	6	6	6	5	6	6	5
169	AU::tXR2RSPP1405439623735	khgn	shopping with shopping lists	in solving simple tasks	when creating plans	in the focussed search for vacation spots	while pursuing goals											FOR: better well-being, AGAINST: rapid addiction, harmful	FOR: Treatment without side effect, close to the patient care AGAIN: expensive,																	7	5	6	5	6	7	6	7	4	7	7	7	6	7
170	AU::yaAAIMgq1405441431201	khgh	Decision about my future job / against other possible jobs and about my professional career	Decision about my leisure activities / hobbies	In discussions, on topics about which I am familiar	In the training on topics that interest me and in which I am familiar	In moral decisions (for example, if I could help others, etc.)						6	5	4	5	5	For: Acute help, easier handling of daily requirements, less effort for patient and therapist Against: Possibly addictiveness, risk of relapse, danger that the patient does not take / forget the antidepressants Always on a case-by-case basis	For: Intensive examination of the problem, possibly assistance for the demands of daily life, causes can be found, no addiction On the other hand: high expenditure of time, possibly additional burden for the patient, stigmatization Also on a case-by-case basis	5	5	5	6	5	6	6	6	6	5	5	6	6	6	6	6	4	4	4	4	4	6	5	6	6	4	4	6	6	5
171	AU::57z2ZlUw1405443594609	kngn						Postponing a test for convenience	Ending a relationship that has many downsides but also upsides	Book an expensive holiday despite lack of money	Thoughts about graduation in the mental health area		4	5	5	5	4	Pro: faster relief, proven efficacy, supports psychotherapy, good aids in purely physical depression, allow to overcome the low and thus increase the ability to do something against depression, easy application, large repertoire for many types of mental health problems Cons: many side effects, initially possibly worsening of the condition, without accompanying therapy no sustainable treatment of …	Pro: no medical burden on the body, treatment of the cause of depression and thus long-term therapeutic success Cons: often long waiting times until a therapy spot is available, no effect guaranteed, search for suitable therapist often tedious, time until efffects occur often too long, time-consuming	6	7	6	4	6	7	7	5	7	7	2	7	6	6	6	6	7	6	6	2	6	6	7	5	7	6	3	6	5	6
172	AU::8bFv0Cqm1405446975140	kngn
173	AU::bSoGn4Bb1405457008222	khgh	bake a cake	along the river	if I wanted something								5	5	5	5	5	addiction Short-term improvement	Talk to people about problems Change behavior patterns	5	5	5	5	5	5	5	5	6	6	6	6	6	6	6	6	5	5	4	5	5	7	7	5	6	5	6	5	5	7
174	AU::O6JYCXK01405457670041	kngh						first working day	Moving to another country	too little preparation for the upcoming exam			5	4	4	4	4	For: - Quick and easy way to get a grip on physical symptoms - highly effective Against: - possible side effects - Discomfort at the beginning of taking antidepressants - do not solve the real problems of the patient, problems only become visible, so they can be treated further	For: - personal processing of painful experiences - Preparation for new future of the patient - Learn action strategies that can be used in everyday life and make depressive moods bearable Against: - Reinforcement of mental health problems - Development of new disease symptoms - Patient feels increasingly dependent on psychotherapy	5	5	3	3	6	6	5	6	6	6	6	5	5	7	6	4	6	4	2	5	6	6	3	6	6	5	5	5	6	5
175	AU::fdSwt6xa1405459689960	kngn
176	AU::86RbfhRK1405471610439	khgn	World Champion 2014	Buy a bicycle	Flute start to learn	No holiday this summer	Be pepared for the studies						6	5	6	7	5	FOR: They help if you need help urgently. AGAINST: 1) You have to try some of them until you find the right one 2) They usually have side effects (weight gain, be tired,) 3) You can not just stop it	FOR: 1) one has no chemical side effect in the body (compared to pills) 2) You can discuss the problems with the psychotherapist and find a solution 3) The psychotherapist helps the patient to think "differently" and to work on better problems in the future AGAINST: 1) It takes time to find the "right" psychotherapist and process all the topics. 2) It can be expensive	2	4	4	4	4	6	6	6	4	4	4	6	6	6	4	6	1	3	4	2	3	6	6	6	5	4	4	7	7	7
177	AU::StHs1Int1405497659359	khgh																																		3	2	4	2	4	4	4	3	3	4	1	4	5	2
178	AU::znbsWvP51405502538434	khgn
179	AU::Unckkprp1405503354843	kngn						Year abroad in the States	Separation from the ex-boyfriend	study demolition	trial work	passed on the secret of my best friend	4	4	4	4	4	The many side effects are an argument against it, and everyone takes the medicine differently. Sometimes, antidepressants can also lead to new diseases. Business for pharmaceutical companies.	No side effects, compared to the drug treatment. Sport is also in everyday life a good balance for stress.	4	3	5	2	6	6	5	6	5	6	2	6	4	4	4	5	4	3	4	5	5	6	4	6	4	5	5	5	5	6
180	AU::0bHibzTZ1405506719031	kngh						No	No	No	No	No						No	for the treatment of depression with psychotherapy: - Analysis has shown that cognitive-behavioral psychotherapy is superior in effectiveness to other forms of therapy. An important requirement in any psychotherapy is that you have confidence in the therapist and feel comfortable. Psychotherapy may be as effective in mild to moderate forms of depression as drug treatment. For heavier forms it is …																	4	3	3	3	1	1	1	1	4	4	2	4	4	3
181	AU::D5yCabop1405518800576	kngh
182	AU::qz47SExY1405527677428	khgn	actually most of the time	if I thought about things before and was not forced to make spontaneous decisions														addiction to antidepressants The feeling of being "sick" is promoted by pills pills are considered necessary really problems are not seen or noticed Treatment of the symptoms, but not every cause at times makes sense to bring brain functions back on track	it depends on the therapist, whether treatment has effect Problems between the therapist and the patient can affect efficacy PRO: Problems can be treated with their cause no dependency on pills feeling that someone is listening take the problem seriously, do not dismiss (just take pills !!) but also depending on the therapist																	5	4	4	1	4	7	6	7	4	5	4	6	6	7
183	AU::PFpHxfe21405543326836	khgh	A sermon in the church, which I absolutely disagreed (about the topic "good women should be there for their husband and support him and always be there for him if he needs it, wanting to be a housewife is more desirable than making a career "	A fundraiser for animals that I really wanted to support	Signing a petition against the deportation of a just several weeks old baby	Enjoying a meeting with old friends and then the decision to care more about these friendships	Anger at two adolescents who have treated a stranger, tethered a dog badly (kicking etc) and the determination to dissuade them						5	6	5	5	5	PRO: + The effect of antidepressants is proven by many studies + There are several types of antidepressants that may be used in different cases + Antidepressants show much effect at low cost and effort + Antidepressants, as they are "real medications", may be more easily accepted by some patients than "plumbers" Cons: - Antidepressants may show strong side effects - The sole treatment with antide…	Per: + Treating with psychotherapy not only treats symptoms but also addresses underlying processes + The efficacy of psychotherapeutic methods even without the use of drugs, is long-term and causes permanent changes in behavior + Psychotherapy also creates a sensitivity to the risk of relapse, so that the affected person can discover for themselves if they are in danger of falling back into a de…	6	5	6	5	6	7	7	7	7	6	7	7	6	7	7	6	6	6	5	5	5	7	7	6	7	6	7	7	6	7
184	AU::XaCUGO5S1405585287508	kngn
185	AU::luLRzUvm1405588839716	khgn	meeting with my girlfriend	to continue studying in Tuebingen	purchase of a bicycle	holiday destination	Choosing a seminar						4	5	3	4	5	Antidepressants have a slowing and numbing effect. You can not actively deal with your problems of your own free will. They also cause new physical problems and indifference. Quality of life continues to be lost and can also cause upset again, if not everything is blocked off. On the other hand, they also allow a focus and one is temporarily pulled out of the depression.	If depression is controlled by biochemical processes alone, then psychotherapy has no effect on these. Ultimately, a fundamental question about the freedom of the human being is in the foreground. By psychotherapy, however, one can actively reflect oneself and process processes in a targeted manner. This seems rather positive to me.	4	4	5	6	5	6	6	5	4	5	3	2	5	6	5	4	4	3	3	5	4	6	6	6	4	5	4	6	6	5
186	AU::GTS2SKhv1405594369182	kngn						Getting an award in swimming lessons	Oral lectures of every kind	Addressing pretty women	Drive through Berlin city traffic	interviews						PRO: -without contraindication and with proper drug-based attitude, it is an effective countermeasure against depression -in the case of established preparations, thorough information on side effects etc. is available Cons: - must always be used in a controlled manner to notice side effects in time: see negative example Prozac / Fluoxetine -external intervention in body chemistry	Per: - no chemical treatment - Psychotherapy can also cause positive placebo effects -Not organic factors that trigger or promote depression can be recognized con: Therapist can also persuade the patient -organic problems can be tackled optimally by placebo effects																	5	5	5	6	6	6	6	6	6	6	4	5	5	4
187	AU::HmAsgIaN1405617581573	khgh	When I went through the pros and cons of psychotherapy and antidepressants, I was very sure of the correctness of my thoughts / arguments.	When I decided to study, I had no doubt about the correctness of my decision.	When I last read "1984", I was able to form clear opinions and thoughts about what I wrote.	The last time I went to the supermarket, I had a list and I knew exactly what I wanted.	When I was sitting at an exam, after reading the question, in most cases I immediately realized how I would approach / structure my answer.						6	5	5	6	6	PRO: - cheaper than psychotherapy - chemical, should have positive effects on all patients - Less (time) consuming CONS: - (severe) side effects - Patient could secretly, discontinued uncontrolled - Negative picture of pills general and antidepressants in particular - impersonal - Suspension can lead to fatal setbacks	PRO: - no side effects - Try to get to the bottom of the problems - Individual, interpersonal treatment - Control over the patient CONS: - high costs (personally or for the general public) - Effectiveness may vary from person to person (even to not at all) - possibly a lot of overcoming in the patient - time consuming (both a session and the entire process)	6	4	6	7	7	4	3	5	7	7	6	5	5	4	4	5	5	4	6	5	5	5	6	5	7	5	5	5	5	3
188	AU::EabUo77U1405684795869	kngh																																		6	3	3	5	4	6	6	6	5	4	3	5	4	4
189	AU::vMBfIhQK1405684890202	kngn																																		5	2	1	4	3	6	2	4	4	5	5	5	5	3
190	AU::LNlutVqs1405704198124	khgh
191	AU::pNxJZKBL1405768021366	khgh
192	AU::b5rSilIA1405945662190	kngh						Change of a subject	study decision	semester abroad	searching a shared flat	family problems	4	4	4	4	4	FOR: - faster success than psychotherapy AGAINST: - Do not fight problem at the cause, but only treat symptoms - relapse risk when discontinuing antidepressants?	FOR: - long-term success - Cause treatment AGAINST:	5	5	5	5	5	5	5	5	5	5	5	5	5	5	5	5	6	4	4	1	4	7	6	7	4	2	2	7	5	7
193	AU::hCx0xuq61405948975687	kngn						At my last talk, I was unsure if I had hit the subject correctly.	When choosing my degree program, I was unsure that this is the right thing for me.	In my decision, whether a one year break between Bachelor and Master is correct.	When buying a new watch.	When deciding to go abroad and where to go.	7	6	6	6	6	I think that a treatment with antidepressants can support the therapy. However, it should not be based solely on their effect. It is important that in addition to the drug treatment, a psychotherapy also supports the patient in his healing. I find the use of antidepressants alone very questionable, as it will not shut down only relevant symptoms, and will not overcome the cause of the problem.	In my opinion, psychotherapy is relentless in the treatment of depression. The disease always has a deeper reason, which is developed by psychotherapy and can then be hired with appropriate measures. An additional treatment with antidepressants is in my opinion micht wrong. However, the personal treatment should be in the forefront of psychological therapy.	6	5	5	5	6	7	7	7	6	5	4	6	7	7	6	6	5	5	4	5	6	7	6	7	5	6	4	7	6	7
194	AU::zFLzCx9o1405954203253	kngh						in conversation with (still) unknown persons	when working on new tasks	if a situation is completely different than expected			3	4	4	4	3	FOR can by alleviating the sufferer and reduce hormonally influenced negative symptoms the subsequent psychotherapy for both the treated and the practitioner make it easier AGAINST should not be used as a sole treatment option, since after discontinuation, re-emergence of the symptoms may come if by then not coping mechanisms were learned to deal with difficult life situations	FOR basic preoccupation with intrinsic negative thought patterns and development of coping strategies in future situations "Work at the root" instead of mere symptom control AGAINST eventually a short-lasting depression becomes one the problem requiring treatment and the person affected is labelled as patient	5	5	5	4	4	5	5	6	5	5	3	5	5	5	5	4	5	5	5	3	4	6	5	6	5	5	4	5	5	5
195	AU::LDNSgieR1406014069747	khgh
196	AU::lNW7gb4q1406102009013	kngh						Visiting a wedding and sitting together with people at a table whom I did not know before > what conversations should I have?	Presentation of the own dissertation in the colloquium - only short preparation, no talking through the presentation in advance	in groups with dominant people who take the lead and value others' statements	Working in a tent camp - I was new to the team and did not feel accepted	Situations in the family when meeting people I do not like	6	7	5	4	5	FOR the treatment of depression with antidepressants - visible success after a short time, because antidepressants do not work immediately, but faster than psychotherapy - Affected person has the ability to control himself, even in situations in which he is alone - By improving the current situation psychotherapy can be more successful AGAINST the treatment of depression with antidepressants - De…	FOR the treatment of depression with psychotherapy - Questioning and reflecting on your own problems - 1: 1 conversation ensures an open discussion atmosphere, trust can build - Affected person has ample opportunity for storytelling in a protected space - Affected person has the opportunity to reflect on their own actions and thinking and this can turn under guidance back into positive thought pa…	6	6	6	5	3	7	5	4	5	3	4	6	4	6	5	5	6	2	2	3	6	4	5	5	5	6	4	5	3	4
197	AU::Hj4YL21s1406121507357	khgh											5	5	5	5	5	FOR: - Fast treatment Cons: -Side effects Risk of dependency -Possibly. Setbacks after discontinuation - Treat symptoms rather than causes Therapy should be accompanied by medical professionals	For: Patients feel (at best) less alone - have a contact person -personal contact Therapist can also accompany the patient even for years Cons: -Possibly long search until you find a suitable therapist -Cost, possibly also driving costs -Time management -Possible setback when therapist quits job or similar.	5	3	4	2	5	6	5	5	5	5	4	5	4	5	5	5	4	2	2	4	4	5	4	5	4	5	4	5	5	5
198	AU::34hZ46ne1406154645931	khgn
199	AU::4XR7WS7n1406194983914	kngn
200	AU::id1L6rT21406196142573	kngn																For: Works mostly, easy and quick to get On the other hand: There are better alternatives (eg therapy), addiction ?, abuse	For: almost always works well, psychotherapist can act individually By contrast: costs high																	6	4	3	3	4	7	7	7	4	4	4	6	7	6
201	AU::BFuH9QLA1406197046259	khgn	Before exams that I have prepared well and for a long time															PRO: Help with critical cases to make the first step easier Against: Physical complaints and side effects Unrest, nausea, for pregnant women - higher risk of miscarriage The body only learns to function properly with the help of them, to cope with the illness, is unable to motivate itself on its own Often too quickly prescribed antidepressants that do not allow a long-lasting cure to start	PRO: No physical discomfort that may occur after remedies Best documented in scientific studies One is prepared for an independent life Various forms of therapy that can be used Against: Long-term help, which in some cases takes too long High costs The therapist, can lead a wrong form of therapy, (human factor) Big time investment You have to have a strong will that is very weakened in depression…																	5	2	2	2	2	5	5	6	5	3	5	4	5	2
202	AU::Fxslwcnt1406197383857	khgn
203	AU::8ycfPmDD1406198568655	kngn
204	AU::6TRO1giz1406198699904	kngn
205	AU::ThjwZYt51406198990846	khgh
206	AU::M2F28Hae1406199451269	khgh	In explaining the learning material that I already knew myself	When planning daily routines	When complying with plans	When writing an exam	After a decision has been made											FOR: fast effect, cheap AGAINST: side effects, addiction	FOR: interpersonal help, VS: expensive, evt no effect																	6	4	6	5	6	6	4	5	5	6	7	6	7	6
207	AU::mVsuYVGc1406199943906	khgn
208	AU::Wa7sFAEW1406200057754	kngn
209	AU::vUNKYw3D1406200402380	khgn																Pro: Antidepressants help against depression and anxiety disorders, they are effective if taken regularly and correctly dosed. Antidepressants make a normal life possible Cons: You need to keep taking pills, antidepressants make you feel tired and flabby and can affect your perceptions, they affect the emotional world (maybe not just positively), you have to regularly check yourself and make sure…	Pro: Psychotherapy is helpful in mental health problems, you do not have to take pills, but you deal with the problem itself. It not only treats the symptoms, but also the causes. It works in the long term, you do not have to go to the therapist all your life, you will stay healthy even after the end of the therapy Cons: Psychotherapy is time consuming and you have to deal with yourself. You have…																	7	4	2	1	6	7	6	7	7	6	5	6	7	7
210	AU::cEgvZF8j1406200563474	khgh
211	AU::fBpAtztq1406200736734	khgh																																		4	3	3	2	2	5	5	5
212	AU::QgLjzBvs1406200943570	kngh						Before beginning the relationship with my girlfriend, I was unsure about how she thinks.	Before the last exam, I was unsure how well I can do at the subject.	Recently, I bought a climbing rope (expensive for me), but I had a long struggle before I bought it.			7	7	7	7	7	FOR: fast improvement of the situation AGAINST: Medication side effects	FOR: long-term change of thought patterns AGAINST: long duration of therapy necessary	7	5	7	7	7	7	7	7	7	7	7	7	7	7	7	7	7	3	3	5	5	7	6	7	6	6	5	7	7	6
213	AU::TMnJmtqw1406200833822	kngh
214	AU::nz1GjDdn1406201568339	khgn
215	AU::TpORCh8A1406202167374	kngn																																		6	6	6	5	6	6	7	7	4	6	5	6	5	5
216	AU::QnFPMGmL1406202581617	kngh
217	AU::VH49KoMI1406204574722	khgh
219	AU::g7CDCl6x1406205430636	kngn
220	AU::lf03P5tc1406207171245	khgh	decision not to continue my current volunteer work because I was unable to develop myself										6	6	4	4	6	- Antidepressants can relieve symptoms of depression, such as lethargy, and thus facilitate life Antidepressants have side effects Antidepressants do not attack the cause of depression, so they are not sustainable	- tackles the cause of depression and is solution-oriented - greater inhibition to start therapy requires patient willingness	5	5	5	3	5	5	5	5	6	6	6	6	6	5	6	5	5	3	5	2	5	6	5	5	6	6	4	5	4	5
221	AU::EcDjoA0N1406207518101	khgn	When I first contact someone, I'm pretty quick to know if I might hurt someone or not	Ordering shoes that are most likely not to fit in a larger either => ​​I can easily decide against it (without regret)	I eat from hunger or boredom / fatigue => I can always make a good difference	When a friend called me at 11:00 in the evening, even though she knew I had to get up at 5:00 in the morning, I was pretty angry.												Antidepressants can help with depression - but not equally well for all types - Often several antidepressants have to be tried -It takes some time to notice an effect -the own illness is recognized with antidepressants rather as illness. you feel acknowledged	- Psychotherapy helps to better understand one's own illness - Psychotherapy can give insight into pathological trains of thought - Psychotherapy is not equally suitable for everyone - Many people do not feel adequately treated by psychotherapy or acknowledged with their disorder																	6	6	1	6	6	6	6	6	7	6	6	6	6	6
222	AU::0gcDVcf41406208754704	kngh						After a longer stay in Ukraine, my thoughts about the difficult current situation are very confused and I'm not sure what to think	driving test				6	4	4	5	5	FOR: - may lead to relief of symptoms, not only in depression, but also in headache e.g. after a serious accident -If other methods do not work, treatment with antisepressants is useful to make the patient's life easier AGAINST: - can make addicted -eventual side effects?	FOR: - can help the patient to deal better with his depression in everyday life - a treatment free of chemical or other artificial drugs AGAINST: -first low efficacy, depending on the patient	6	5	4	3	4	6	4	4	5	6	4	6	4	4	5	4	5	4	4	3	4	6	4	4	4	5	3	5	4	4
223	AU::ZE9kf5Pj1406209316789	khgn																																		4	1	1	3	3	6	2	5	4	5	4	6	5	5
224	AU::cg8ZR7wb1406210322658	kngh						in big crowds	before graduation	before oral exams	after a traffic accident	after the death of the mother of the best friend	5	6	6	6	5	PRO: - very effective in severe cases - speaks up quickly Cons: - Addictive potential	PRO: - efficacy - not chemical (-> addiction) Cons: - Time expenditure - The threshold to even visit a psychotherapist is great - Do not relapse after completed therapy	4	2	2	5	5	7	6	6	6	5	2	7	7	7	7	7	5	2	3	5	4	6	6	7	4	4	2	5	5	7
225	AU::xF3yeOlB1406213528437	kngn
226	AU::RR1u5wKh1406214472284	kngh
227	AU::uLgx9tTR1406214654541	kngh
228	AU::DNUdXIwK1406215644157	khgn
229	AU::26qifOkf1406216422353	kngn																																		2	3	3	3	3	1	4	4	4	3	3	3	4	4
230	AU::QyduIWmB1406218939942	kngn						Sometimes I'm not sure if I'm really helpful or if I think I need to be helpful.	In the presence of other people, I often wonder if I like being there or rather being alone.	I often do not know if I should take on an extra part time job because it motivates me to work extra or if I'm not at the limit yet and just push myself to burnout.	The moment when my current friend kissed me for the first time without warning.	When I have a quarrel with friends	7	7	5	5	6	(+) Antidepressants release hormones in the substance or change the hormonal balance of, for example, norepinephrine, which offers the possibility of making the brain vulnerable to psychotherapy in the first place Antidepressants can make the body limp so that the physical pain fades out the psychic (e.g., mirtazapine) Antidepressants can help against sleep problems (-) cause nightmares and anxie…	(+) The treated person gets to know new thought patterns and suggestions The treated person is given the opportunity to apply different behavioral strategies beyond the therapy Above all, the person being treated should be helped to help her-/himself, even after the end of therapy The person being treated no longer feels so alone with their problems and can talk to someone about it The therapist …	6	6	6	3	1	7	7	7	6	4	2	6	6	7	7	5	6	1	2	3	1	5	4	6	5	1	1	3	4	5
231	AU::Ybi3rGJt1406219134083	khgh
232	AU::xvJbDCQF1406223583752	kngn						in exam preparation	after a move				6	5	6	6	6	- Anti-depressants have no healing effect. If you do not take them anymore, you will relapse. - Antidepressants cause immediate improvement of the mood. - Antidepressants make you dependent, may have side effects.	- Psychotherapy can bring healing. Relapse rate is lower than with antidepressants. - It takes longer for the treatment to strike. - probably does not help everyone.	6	4	4	5	7	6	6	6	7	6	6	5	5	6	6	5	6	2	1	1	5	5	5	6	4	5	5	6	6	6
233	AU::w2NsuAsB1406221123135	khgn	Decision to start a journey.	Moving to another city.	Getting up this morning.													AGAINST: -Immediate use of antidepressants, because people are afraid of losing them and falling back into the old problems - In the long term, no effective way to get things under control. pills are not a solution unless thought patterns change and the problem is resolved FOR Antidepressants can help for the moment so that psychotherapy can begin and "hit". You may not find access in some patien…	FOR Psychotherapy creates space to talk about worries and fears. Talking facilitates a lot -Good psychologist can support people with expertise well and accompany them case by case -Recreating the past - you work in depth, what one could not do alone AGAINST Risk of relapse after therapy is always given. Great difficulty to get along alone after the end of the therapy. Nevertheless, no reason not…																	4	2	2	2	4	7	5	6	4	6	3	6	6	5
234	AU::7MFlS5Gg1406222394426	kngh																																		3	2	3	2	5	6	5	6	4	5	4	6	5	6
235	AU::u1Rp6vAm1406222673782	khgh	caused scooter accident with fellow passenger	Exercise before an Training	When something stresses me, I take my time and actively think about it at night.	In an exam, I am only focused on one thing	positive thoughts: eg. the last rays of the sun in the evening						6	6	6	6	6	I think antidepressants are often a quick and effective way to relieve symptoms that are very unwelcome to the patient. But I think that a prescription often does not fight the problem itself, fights only the symptoms. So no long-lasting alternative. In extreme cases this can be different.	Psychotherapy usually takes a long time and makes slow progress. There are also problems that you simply can not handle. Psychotherapy, if successful, can increase the quality of life in the long term and can permanently account for problems.	6	6	6	6	7	7	6	7	7	6	6	7	5	7	6	5	5	3	4	2	6	7	6	6	7	6	4	7	5	7
236	AU::O6CYZGlP1406223107819	khgn	As a child, I was very sure I was responsible for the death of my grandmother, because one day I stopped her from going to the doctor	After each exam, I am very sure that my chances of success are good	In an intimate situation with my ex-boyfriend, because of his behavior, I was very sure that he would rape me because I did not meet his need for sex	Every time I have a lot of missed calls on my phone, I am convinced that something bad happened in my absence	When I'm with my crush, I'm sure he's not into me. Although there was already the possibility to try a relationship, but I was sure it would not work.						5	4	4	4	5	FOR: - drive-enhancing -> patient has more energy, can go back to everyday life (positive experience) - mood-enhancing -> helps to regulate feelings of empowerment, but does not manipulate them - The effect is faster than the effect of psychotherapy - makes sense if the patient can not immediately start therapy or rejects it AGAINST: - sometimes severe side effects and interactions - Drive increa…	FOR: - useful as support particularly in severe depression - the basic problem is tackled and worked on -> if the problem is overcome, possibly medication can be discontinued or reduced - puts the patient into an active role in his treatment of depression - In the talks, possible relapses or suicidal tendencies can be recognized early on and possibly be prevented - Psychotherapy exists in many fo…	7	6	5	2	5	7	7	7	7	6	4	7	5	6	6	6	7	4	1	2	3	7	6	7	7	6	3	6	5	6
237	AU::AXHHDPOm1406223344266	kngn
238	AU::ZZh0U3DQ1406223958032	kngh						In situations where I did not know what others expected of me					5	4	4	5	5	Can relieve symptoms, but also addictive	In therapy, they can discuss their fears and problems and gain different points of view about themselves.	4	4	4	5	4	5	4	4	4	4	4	4	5	4	5	4	4	4	4	4	4	6	4	4	4	4	4	5	4	5
239	AU::zBcXyb0J1406224197688	kngh						every situation in which an important decision has to be made, such as which subject to study, in which city to move	situations involving financial matters, e.g. with expensive investments				6	5	5	6	6	* antidepressants Pro: - effectiveness - no great effort needed Cons: - often unwanted side effects It can take a while to find the right antidepressant for you - discontinuation of medication often problematic; Withdrawal symptoms with abrupt discontinuation - Personality can change - Antidepressants alone are often not enough to fight depression effectively	Cons: - "addiction" on the therapist - in inpatient therapy after end of therapy people can be 'thrown in at the deep end'; back to one's life - you have to trust a complete stranger Pro: - Success rate	7	6	5	6	6	7	6	6	7	6	6	6	6	6	6	6	7	4	5	7	7	7	6	5	6	6	4	5	6	6
240	AU::b73msCUd1406229321436	kngn						choice of studies	moving in together with a friend	Moving to a new city	Select gifts for others	Advising friends on difficult decisions						+ effective help for those affected + necessary for treatment - Depending on antidpressant, regular ingestion necessary - possibly negative change after discontinuation	+ Patients learn to deal with depression properly + acute problems can be addressed - It can be hard to find the right therapist and trust her or him																	6	6	5	3	7	6	7	7	7	5	6	7	6	6
241	AU::BpGVX0CL1406230121956	kngn						Study decision, about subject	Will I meet the requirements sufficiently	What do I give my sister for her birthday?	Where should I apply?		3	4	4	4	4	For: - best therapeutic success with a combination of antidepressants and psychotherapy - Serotonin deficiency is resolved - reduces the suffering of those affected - may be the "first step" of the "depressive hole" Against: - When depression is caused by bad experience / lifestyle, antidepressants do not treat the cause - Side effects	For: - gives affected people important ways of thinking - Does not give those affected the feeling of being alone - Responds to individual cause Against: - Depending on person / relationship with therapist must vote - There is the possibility that the treatment fails	5	4	4	2	5	6	5	5	6	5	5	6	5	6	6	4	6	3	2	2	3	7	6	4	6	6	2	6	6	4
242	AU::perU4FLI1406231093700	khgn	Unfortunately, these were only situations in which I was wrong	Sometimes I assume others need to know what my wish or purpose is without verbally expressing it.	At déja-vu	Which field of study, e.g. A & O, I do not want to choose							7	6	6	6	6	Antidepressants are needed for severe depression, for mild and moderate depression you can come by without antidepressants. Antidepressants can only make severe depression effects treatable with psychotherapy. But treating depression with only antidepressants makes no sense, the sole treatment with antidepressants should only be allowed in reasonable individual cases. Only psychotherapy treats th…	Psychotherapy is the means of treating depression when the patient can build a trusting relationship with the psychotherapist. The effect of psychotherapy is more permanent than treatment only with antidepressants. The causes of depression are most often caused by interpersonal relationships and can be cured through interpersonal relationships.	6	4	1	2	6	7	7	7	6	6	2	7	6	7	7	6	6	4	1	6	6	6	7	7	6	6	2	6	6	7
243	AU::cXv6JyuB1406231305536	khgn
244	AU::SPogwCtf1406232801744	kngh						Decision to make a big trip.	Moving to another city.	Get up this morning.			6	4	3	5	5	AGAINST: -addiction, great danger. People can be afraid of taking medication. Fear that it goes off again then mountain Medicines do not solve a problem and are not used to process emotional stories FOR: - In some cases, medications may make it possible for the patient to find access to recovery, until therapy can begin	FOR: -Work on issues of the past Psychologist can assist the patient professionally and help / show how the person can find a way out of depression - Talking about fears and feelings is very helpful and beneficial Psychotherapy can provide stabilization / support AGAINST: -The patient may relapse after therapy, but this is not a counter-argument for the therapy	2	2	2	1	5	7	5	6	4	5	5	6	5	6	5	5	3	1	2	2	4	6	5	6	4	3	4	6	5	5
245	AU::hVW9SxV21406235924421	kngh
246	AU::Lbeneg2Y1406243856362	khgn																																		4	4	4	3	3	5	4	5	4	3	4	4	4	3
247	AU::Xc8WZKAY1406245113204	kngn
248	AU::sguaHRJX1406268628437	khgn
249	AU::uyJeizxg1406274575264	khgn	When I lost a chance, I finally knew with certainty that I really wanted to take it	When I was angry and broke up with my boyfriend (the next morning it was not like that anymore)	when I am in at a mass and have just come to a realization	When I first came to the city of my studies, I was sure I wanted to live here	after completing an eassay on a topic						3	6	3	6	5	For: Reducing symptoms quickly, the patient realizes that depression may have "only" physical causes and basically everything is half as bad Against: Could lose effectiveness over time, patient without drugs, "powerless" against his depression, is dependent on it, fights symptoms, but not the cause	For: Long term effective, combats both symptoms and cause, patient gets human warmth and affection, learns to master his own thoughts better and new thought patterns that help him and his environment to cope with problems, gets the chance to possibly be in his misery Changing lives creates jobs and harms the body less Against: Often very dependent on the responsible therapist, very tedious, patie…	6	4	1	5	6	7	7	7	5	7	4	7	7	7	7	7	5	1	3	2	2	6	7	6	2	7	1	7	7	6
250	AU::K2HlLe6k1406277345031	khgh
251	AU::Zwmykmpe1406278007097	kngn
252	AU::YYCZZhd41406283786878	kngh
253	AU::3bmkOfEH1406286636330	khgh	assessment center exam	when shopping in the market	to play sports	while walking							6	6	6	6	6	+ good tolerability + probably low dependency + mood enhancer to work on personal problems, it opens the mind - diarrhea, etc. - headache - only useful in conjunction with a therapy	+ Conversations are conducive to formulate your thoughts and make them more tangible, reduction of the many thoughts + Antidepressants raise the general mood and negative moods are suppressed + Through medication one promotes a positive self view	7	7	6	5	6	7	7	6	7	7	6	7	7	6	6	6	7	4	5	6	6	7	6	7	6	6	5	6	5	3
254	AU::pefcqdwO1406287286448	kngn						when a very good friend did not respond to my calls. I did not know what she had, was she mad at me? did something happen? I had been trying to reach her for a couple of days and usually she called me back as soon as she could	when my friend gave me a birthday present that I thought was really stupid. I can not pretend to be happy, to rejoice, if that is not the case; he has noticed this and then we talked about it and argued. I was wondering if I'm too spoiled and selfish, that I can not be happy about gifts that I do not like because it really depends on the gesture	in oral examinations with sentences like "Now you have to come up with something for me" - I had learned very well, but I just did not like the examiner, I was completely insecure and did not dare to say everything that I actually did I knew it was very uncomfortable and I doubted my professional competence, although in this case there was really no reason I had to say what I had learned	when my dad indirectly told me that he despised my future career; One does not expect such a thing from his father, to whom one has a very good, close relationship		7	7	5	6	6	PRO: - Drugs have been developed for this purpose - individual dosage, after getting used to, the patient can regulate the dosage himself on the other hand: - expensive - Risk of addiction - the patient makes himself apper ill to outsiders	PRO: - In a psychotherapy, the patient gets the opportunity to speak with a neutral person about problems in everyday life, but talking and ideas of the therapist can help - it does not interfere with the "toxic balance" of the body - good prospects for successful treatment On the other hand: - It is difficult to find a therapist that suits you and the relationship of trust is very good - is soci…	6	4	3	6	7	7	6	7	7	7	7	7	7	7	7	7	6	2	1	2	3	7	3	7	5	2	4	7	6	7
255	AU::YVRR05qe1406288969108	khgn
256	AU::69YwBPcW1406289343246	kngn						unfriendly behavior of a good friend, arguments that degraded my intelligence	To veil an irregular behavior	I lied about an exam result, and my family members congratulated my	Lying to fellow students and family members about the burden of study	Announcement and discussion of exam results	4	5	5	4	3	Arguments for the treatment of depression with antidepressants: - short-term sense of achievement - not very time consuming Arguments AGAINST the treatment of depression with antidepressants: - drug side effects - danger of addiction - Treatment requires some self-control from the patient (regular intake)	Arguments for the treatment of depression with PSYCHOTHERAPY: - long-term care of the patient - Treatment of the cause Arguments AGAINST the treatment of depression with PSYCHOTHERAPY: - long-term therapy - possibly late beginning of a treatment success	7	7	7	4	6	7	5	4	7	7	6	7	5	5	5	5	4	5	4	2	4	6	5	5	6	6	2	4	5	7
257	AU::jLoIyli21406295507770	kngn
258	AU::mpPI41ZJ1406304003640	kngh
259	AU::AWqU0zCV1406304829279	kngn																																		6	3	2	2	6	6	6	6
260	AU::pTLyFNi91406315310218	khgh																Pros: Probably makes depressed people fit for everyday life, reduces negative thought patterns Cons: Intervenes in the brain metabolism, side effects, possible addiction	Pro: Achieves positive results in humans Contra: Therapy success depends on the personality and competence of the therapist																	4	4	4	4	4	4	4	5	4	5	5	4	5	5
261	AU::646dOwyM1406319958292	kngh						Someone was rude and offended people, I was unsure if I should intervene and the consequences for me.	Sometimes I do not know if I hate my mother and sister.	I still do not know if the decision to study was the wrong one.	Am I a bad person when I doubt the love for my friend and do not tell him that because I'm still happy?	I do not know if I'm a bad person because of some opinions and if I have the right to that opinion.	6	7	6	6	6	On the other hand, especially the side effects that can occur are an argument. The person can become dependent on the medication. The drugs only help as long as you take them and treat only symptoms and not the problem. They can numb people and greatly change their personality. This is supported by the rapid effect and that they can be used in people where psychotherapy brings no success.	This is supported by the fact that not only the symptoms are treated, but the actual cause is found and processed. After successful therapy, the person becomes independent of medication and their personality and behaviour get better. On the other hand, medications work only as long as you take them and often have bad side effects. They mask the symptoms but the problem persists. On the other hand…	5	4	4	3	5	7	5	7	4	4	4	7	7	5	7	6	3	2	4	1	4	6	6	7	4	4	4	6	6	6
262	AU::kbqdFk5b1406323212347	kngh
263	AU::4Ieyaybg1406323316570	kngn						In the time when I was not sure if I still wanted to be with my friend.	When my current friend expressed doubts about our relationship it triggered depressive relapses.	For very important decisions, such as. to choose the subject of study.	The moment I left home.	In extreme stress situation, eg. during the exam phase.	5	5	5	5	5	For: Missing horomones can be compensated with medication, they help to think more clearly and thus facilitate the psychotherapy. Against: Side effects, physical and mental, dependency ... no long-term solution	For: It helps people to think more clearly and to bring structure into their thoughts, helps them to deal with certain situations and they also get to know themselves better. Against: Maybe some people have trouble opening to someone else and at first they find it difficult to talk about certain things.	4	4	4	5	3	6	6	6	5	5	6	6	6	6	6	6	5	5	4	5	5	7	6	6	4	5	6	7	6	6
264	AU::duT9BBzJ1406363078193	khgh	beginning of relationship	call it quits	baseline								7	7	6	6	6	+ - you no longer have to deal with your negative thoughts; the thoughts are suppressed - - you are just calm - no longer has any emotions, no joy, which is certainly necessary for the healing process	- one deals intensively with the causes of the disease - long-term solution - - maybe too much for the psyche?	5	3	1	1	6	7	6	7	4	4	1	7	7	7	6	5	3	2	2	1	7	7	7	7	4	5	1	6	7	7
265	AU::dnkfQjR51406373693678	khgh	Intuitive experiences: from the gut I felt, which answers in the exam were the right ones - my thoughts "felt" incorruptible	Lotto: I was very sure that the numbers 2, 7 and 23 were drawn; behold: all three were drawn (profit: € 10)	Sports - football: there are games in which I estimate the correct result in advance - from many years of experience	With logical tasks / riddles / conclusions (1-> 2-> 3 ...) I am often very sure, what must follow next (without guarantee on obj. Correctness!)	I am very sure now that 5min are too long for this task & that others feel it too						5	5	5	5	5	For treatment with antidepressants: - fast, effective relief is possible; - thus especially help for acute cases On the other hand: - the patient is always dependent on the medication; - thus he is unfree, which can never lead to "salvation" -> So I learned from my circle of acquaintances, that a depressive woman, who just wanted to get away from the pills, committed suicide during this "withdraw…	For treatment with psychotherapy: - deliberate confrontation / the patient faces himself - it is "natural" - The patient recognizes a hidden part of himself as a result of the conscious perception of his complexes What speaks against it? - In my opinion therapy can degenerate into analysis, that is, to purely intellectual work; Experience is an active process; In that sense, PT therapy should alw…	3	2	2	2	1	6	5	5	4	2	2	5	6	5	4	5	2	4	2	1	2	6	6	6	4	4	5	4	5	6
266	AU::QaiK8bXS1406386629591	khgn
267	AU::VsaRDBuS1406386668984	khgn
268	AU::aNFSbUfF1406386724538	khgn	Choice of my degree program.	Choice of life partner.	Use of contact lenses instead of glasses.	Go to sleep when tired.	If you feel hungry, eat something.						6	7	4	4	4	Against antidepressants: The possibility of addiction. No time spent on sessions with the psychotherapist. Drugs basically have side effects	It is helpful to treat people specifically with regard to depression and with the help of psychological methods. Treatment by psychotherapy has long-term effects and one is treated continuously through regular sessions. People have to deal with their depression, which is positive. Against psychotherapy: expense and time.	6	5	7	6	5	7	6	6	6	6	6	6	7	7	6	5	6	4	4	6	5	7	5	6	6	5	3	6	5	6
269	AU::iKY4ozM51406387075498	kngh						I'm not sure of my thoughts.	I have them and I'm sure of that.	Sometimes the content of my thoughts may not have been clear to me - but that is not asked here.	So I do not quite understand what this is supposed to.	sorry. and now I have to wait for a few minutes ...	4	4	4	4	4	see last answer. same problem.	i have no idea of ​​the pros and cons. pasting google and wikipedia results here is not the point of the matter here, right?	4	4	4	4	4	4	4	4	4	4	4	4	4	4	4	4	4	4	4	4	4	4	4	4	4	4	4	4	4	4
270	AU::QKz9gocR1406387271159	kngn						exams	interviews	Date								Fast action. Helps effectively.	Solving the fundamental problems. Less side effects. Less aggressive. Long-term effect.																	6	2	2	5	6	6	5	6	6	5	4	6	6	5
271	AU::hyRy4HnY1406387556374	kngn																- Nightmares - No natural human behavior - Emotions are suppressed	I do not know about this topic																	4	3	4	2	3	5	3	4	3	3	3	4	2	2
272	AU::JKlmnM9i1406387773601	kngh
273	AU::nDQWZnLL1406388030412	khgh
274	AU::ClPloGHz1406388202741	khgn																																		5	4	3	1	5	6	6	6	5	5	5	6	6	7
275	AU::EQu1Wvgc1406389867007	kngn						Statistics exam	in discussions with friends about political issues	In stuations with my friend			4	5	2	6	4	FOR: - It can help to treat the depression for a time - You get better for a while AGAINST: - Possible side effects such as tiredness etc	FOR: - through talking one can "dig" inside - One develops oneself to understand the causes of depression - One usually deals regularly with one's depression AGAINST: - It can not lead to anything and therefore does not change the depression - If it is not possible to find out the cause of the depression by speaking, it also helps little.	6	4	4	7	5	7	7	6	4	6	6	7	6	4	4	5	4	4	3	4	4	7	5	6	4	4	5	7	6	5
276	AU::HeweBnSX1406393165121	kngn
277	AU::6gm5fz1m1406393700692	khgh	In exams or exams, one is sure and orderly with complete concentration and his thoughts	When I am relaxed and take time to think carefully	In conflicts and conflicts in which I clearly take a position	Opinion about a particular topic e.g. against nuclear power, for animal protection							5	3	4	6	4	For: People with severe depression can be helped quickly -easy and inexpensive -Cheap People who are in life-threatening depression are secured Against: -An addiction arises -The cause of the depression is not treated but only numbed At some point, the pills do not work so well anymore Risk of side effects Things that really help against depression like sports, social contacts, etc. can be replac…	For: Disease is treated at the roots - Learning how to deal with the disease - If successful, a character-strengthening ego experience Possibility to return to a normal life -in the case of inpatient stay, the burdened environment can be left behind and new contacts can be made, as well as exchanges with those who are also affected - effective in the long term Goal to be able to live without medi…	4	4	4	1	4	7	6	4	4	5	4	7	7	6	7	6	1	2	1	1	1	7	4	5	4	6	3	5	5	6
278	AU::zD2qqbwO1406393752128	kngn
279	AU::ibyb9qHS1406395582695	khgh
280	AU::0gS79sMF1406395961812	khgn	that I always have to work	that I must try hard in every situation	that I should always love myself	that I should always take care of myself	that I could sleep a lot						4	5	5	5	3	I am afraid that can become addictive	i just believe in psychotherapy	5	6	6	6	6	5	6	6	6	6	6	6	6	6	6	6	6	6	3	6	6	6	6	6	5	5	6	6	6	4
281	AU::D7rKMUce1406396671606	khgn
282	AU::5b2UIAfk1406402026682	khgn
283	AU::uDmsgjeJ1406404752270	khgh	My brother's wedding: I was very happy and I'm sure it will last forever.	Sports event: the comment of a teammate annoyed me a lot	End of a stay abroad: I was sad that it comes to an end. At the same time, I was looking forward to being at home.								3	5	5	6	6	FOR Antidepressants help quickly. Especially in the case of severely depressed people, antidepressants can help to reduce the symptoms so that psychotherapy is possible. AGAINST However, antidepressants help only as long as they are taken. When discontinuing, often relapses occur Antidepressants have many side effects. Antidepressants must always be taken according to the prescription. An incorre…	FOR Psychotherapy helps in the long term. Psychotherapy can also improve life in other areas (social, communicative skills etc.). AGAINST The effect of psychotherapy takes time. Psychotherapy requires a high degree of compliance and the will of patients to change.	7	1	1	7	7	7	7	7	7	3	3	7	7	7	7	7	5	2	1	6	6	7	7	7	7	3	3	7	6	7
284	AU::zzECVtOF1406444744954	kngh						Not well prepared for exam - in the last hours I learned too much similar knowledge, everything mixes, ambiguity what is correct now and what is not.	If someone has told you something (career change), this conversation has been a long time ago and you have a vague idea that there was something, but you can not remember the exact details.	Feeling, a person you are interested in, also has a slight interest. However, it is uncertain whether this perception / feeling is influenced by one's own, or is actually there or imagined. You also do not want to be presumptuous			7	6	6	6	6	Against: - Intervention in the hormonal system - Effect does not continue after discontinuation - nothing long-term - Does not change patterns of behavior, does not strengthen coping resources For: - already used in a very advanced stage of depression - works directly and quickly and effectively	For: - The treatment itself is carried out without medication and thus intervention in the metabolism and the hormone system (may / is often coupled with antidepressant therapy) - aims to change concrete patterns of behavior or thinking, and thus to improve effectively and in the long term -> changes the perspective of patients, strengthens health and coping resources - The patient has a stronger…	6	6	5	5	6	7	7	7	7	5	5	7	6	7	7	5	5	3	4	3	3	6	6	6	4	5	3	4	4	6
285	AU::n0mW4hOZ1406446849911	khgh
286	AU::f6PPFHkh1406448480446	kngh
287	AU::Xqw2RpLr1406452020021	kngn						When I kissed my current girlfriend for the first time.	When I wrote the exam in statistics.	My driver's license.			4	4	5	6	5	For: Even with severe symptoms and lack of insight of the patient it is partially successful; in case of strong suicidality it is important to reduce dosage. Against: Partly strong side effects, and especially when combined with other medications	For: No side effects compared to drug treatment; Long-term effectiveness Against: Not recommended as the sole remedy for severe depression If the patient does not show insight, psychotherapy is less effective	6	6	6	6	6	5	6	6	7	7	5	5	6	6	7	5	6	4	4	5	6	6	5	6	7	6	5	6	6	6
288	AU::Un3wSiAz1406455044245	khgn
289	AU::uBzlx8Sq1406456325177	khgh	career change	getting education	Conversations with work colleagues	Apartment Search	engagement						3	5	5	4	4	PRO: "Fast" initial treatment of the patients. No time-consuming meetings with a doctor. Cons: Patients "get used to" pills and eventually can not live without them. Cost-intensive pills.	PRO: intensive discussions are held with each patient. every patient gets a personalized treatment Cons: may take a long time to cure.	5	4	5	3	4	4	5	4	5	3	4	4	4	5	3	4	4	2	2	3	4	6	5	4	4	5	4	4	4	5
290	AU::gAHX0iwf1406456356658	khgn	Begin of a study	engagement	career choice								6	5	6	6	5	positive: short-term and fast help stress reduction negative: possible side effects addiction on pills no real improvement in the patient's situation	positive: long-term help Well-being of the patient improves Dealing with the actual problem deep green dude dealing with the problems negative: no quick help (problems must first be recognized, appointment must be agreed)	6	3	4	5	6	7	5	6	7	7	4	7	7	7	7	7	7	1	1	1	3	6	5	7	4	5	4	5	5	6
291	AU::P97iOu0D1406461752150	kngn
292	AU::k4XdnSbC1406462199973	kngn						go on vacation despite family problems					6	5	4	4	5	FOR: the depression is gone, you feel better, you are no longer "down" the current situation changes AGAINST: the depression is not cured but only temporarily suppressed the trigger for the depression has not disappeared or has been cured the person is standing next to him	FOR: the trigger of depression is sought AGAINST: long therapy time Success comes after a certain time (weeks / months?)	6	6	5	4	2	6	4	6	4	3	4	5	4	6	4	4	4	4	2	1	4	7	6	6	4	3	4	4	4	5
293	AU::iDYyCEBA1406462512363	kngn																																		2	3	4	1	3	7	5	5
294	AU::r4K7VhaH1406462558073	khgh
295	AU::AaaoysmY1406467717826	khgh
296	AU::XFYQ3teN1406482629140	khgn
297	AU::dhRlh8fq1406483119922	kngn
298	AU::mvZ7sDbM1406484420050	khgh	whether I passed after graduation	When choosing a study place: that Tübingen is the ideal city to study	in my voluntary social year that I can do good things								4	5	4	5	5	PRO: - can provide remedy short-term, eg. to be able to pursue a regular everyday life again Cons: - Antidepressants can make dependent strong side effects, physically and mentally - takes on self-confidence, problems not solvable with medication - Discontinuing often problematic	PRO: -one deals effectively with his problems -the psychotherapist can help and give advice - The psychotherapist can encourage and further motivate to work on problems Cons: - By dealing with their own problems, it can also (temporarily) go even worse for the affected persons - takes a lot of time and money to complete -If it is not the right therapist, the therapy can also have negative effects…	4	2	2	1	2	5	6	6	7	3	5	5	6	7	7	7	4	1	4	2	2	5	4	4	4	5	2	5	4	5
299	AU::PvCIrAMq1406488308507	kngn
300	AU::PqjsrmVp1406488632317	kngn						long exam preparation	relationship crisis	Quarrel in the family	changing the apartment		6	5	5	5	6	FOR: Proven effectiveness, little time-consuming for the patient, improved prognosis, less suicides AGAINST: Side effects, latency to onset of efficacy	FOR: sustainable, help for self-help, strategies in dealing with problem situations AGAINST: very time-consuming and tedious, cooperation and motivation of the patient as a prerequisite	7	6	5	6	6	5	6	6	7	6	3	5	6	6	7	6	6	7	5	4	3	6	6	6	7	6	3	4	6	5
301	AU::x7rj8bFZ1406488915145	kngh						If I should continue to learn for the exam	If I should go to the library to borrow a book for a friend	whether it is correct to collect measuring devices because of the weather report	If I should visit a friend at 7pm without notice	whether I should go to the cinema until 11 pm, although I want to be well rested the next day	6	6	6	6	6	For: Patients can not leave their mental structures Gives patients the messengers that are naturally present in healthy people against: drug intervention should be largely avoided Side effects? you should be happy without medication	For: Patients learn new thought patterns "look from another angle Against: Dealing too much with problems amplifies the problems	7	7	7	2	7	7	7	7	7	7	3	7	7	7	7	5	6	5	6	3	3	3	4	3	7	7	3	6	5	5
302	AU::ZIkO8zcz1406491820908	kngh
303	AU::gZIPr0xr1406491908890	kngh
304	AU::rV4ckBFl1406494449025	kngh
305	AU::8zLIypcz1406496066169	kngn						when others talk about me and I notice that										For: mood is positively influenced	For: treatment can be successful. One should try all treatment methods. Against: Sometimes only meaningless, empty, but expensive speeches																	5	2	6	3	6	5	5	5	4	4	4	4	4	4
306	AU::EjFM07CM1406498633818	khgh	The first time in love	Decision for a great trip	Ghosting a friend	Moved away from home	Search for study						6	7	6	7	7	For: - Help in an acute situation - decrease depression - Bright mood on Against: - Numb all sensations - have side effects - Make lethargic - Do not make happy, but dull - may make addicted - No permanent solution, only symptom control	For: -The person does not feel like being alone anymore - It addresses the issues that are important to the person - A healing process is encouraged Against: - Sometimes problems are first "digged up" - expensive - Long waiting times - Doctors always diagnose what they already have "in their head" - Danger of stigmatization	6	6	7	7	7	7	7	7	7	7	7	7	7	6	7	7	4	6	5	1	7	7	7	7	4	5	2	4	7	6
307	AU::0107y1Tt1406534667474	kngn						Beginning of the study: Many new impressions, doubts as how things develop and whether one finds friends	High-school diploma - will you do everything as desired?	Before semester abroad: Doubts at the beginning of the semester, albeit less	When a close person expresses criticism or disappointment	first lecture at university	3	4	5	4	5	+ A. work immediately + Patient does not have to actively help, so one does not have to be willing -A. do not change the basic social problems, + E.g. Undersupply with transmitters etc. can be counteracted, i.e. physical symptoms - no long-term	+ P. causes to change stuck thought patterns + P. shows patients which thought patterns lead to depression -> here one can start - Patient must be open, actively work on oneself - does not always work -high recidivism rate + P. has no gr	5	3	3	5	4	5	6	6	7	5	6	6	6	6	6	6	5	4	5	4	3	6	6	6	7	5	4	6	6	5
308	AU::50heUDOg1406542302788	kngh
309	AU::uSwR4NPw1406546208603	khgn
310	AU::V8Esdiya1406553344192	kngh
311	AU::VpVsDQWp1406562087357	kngn						critical patient, unclear illness	Friend says "I love you" and I do not know if I feel the same	new work, new city			5	6	5	4	5	effectively good availability	for: trying to treat the cause, intense against: poorly available, tedious	7	7	7	1	7	7	7	7	7	7	1	7	7	7	7	7	6	5	2	1	4	6	4	5	6	5	4	5	5	5
312	AU::QNAH2LeX1406572746262	kngn
313	AU::ja9V6TyN1406573215557	khgh
314	AU::U49QJkro1406624441482	kngn
315	AU::h3igBaVS1406638414832	khgh
316	AU::Us3usnsu1406640905937	khgh
317	AU::GZ5CEQ5o1406644170805	khgn
318	AU::2ubKFfMI1406645111106	kngh																																		3	5	4	4	5	4	5	4	4	3	4	4	5	4
319	AU::UYzw9xgt1406747510473	kngn																																		6	3	5	4	6	5	5	6	6	6	5	5	6	6
320	AU::YsFLoPH51406753266994	kngh						never - actually										antidepressants can make addictive pills should not be a solution, let alone a long-term one	Psychotherapy is positive because it does not involve the risk of drug addiction In addition, it can really help because problems are discussed with a knowledgeable but not involved person that would otherwise not be addressed																	3	1	1	2	6	6	5	7	4	5	2	5	6	4
321	AU::IpbIFKfT1406756726719	kngn
322	AU::9zXVxv5f1406757608738	khgh
323	AU::POCxVrQM1406794130909	khgh	When I gave a boy the choice to finally decide for or against me.	When I first sat in my German studies.	During a dispute, I'm often sure, the doubts come later.	Whenever I have a decision to make and then I feel comfortable, I'm sure I've done the right thing.	At my confirmation, I was sure that I wanted to say yes to God.						5	4	5	5	4	For the treatment with antidepressants: success sets in quite quickly (usually). Patients can find their way back to life fairly quickly, coping with everyday life. Antidepressants do not take as much time as psychotherapy. On the other hand, antidepressants do not necessarily have a long-term effect. As soon as you discontinue, and if nothing has changed in the cause of the depression, it can le…	I think that psychotherapy can help in the long term to escape from depression. You actually tackle problems at the root and get to the bottom of depression rather than just fighting the symptoms. In addition, the patient learns little tricks and gimmicks, as he can continue to master the everyday life and he can use them even if a depression is about to prevent her so. On the other hand, it can …	6	5	5	6	7	7	6	7	7	7	5	7	7	7	7	7	5	4	2	1	6	6	5	6	5	5	3	5	5	6
324	AU::2l1QdDSb1406801663307	khgn																																		6	2	4	2	4	6	6	6	6	6	3	6	6	6
325	AU::6dL8u7Cg1406872190946	kngn																	FOR regardless of whether you are able to leave the house flexible usage and interchangeable Travelling is possible AGAINST Side effects for the body																	7	5	6	6	6	6	6	7	7	6	5	5	6	5
326	AU::csatPFQr1407061383257	kngh						If girlfriend is angry	At police checks	In court	As a test subject in psychiatric examinations	If girlfriend disappoints me	5	6	6	6	6	- suicide risk - Danger of addiction - risk that efficacy fades away - Personality change - Tolerance formation - erectily dysfunction - orgasmic disorders - During intake danger of manic episode. AD - No self-help but everything regulated by a pill	pt exposure therapy in some patients counterproductive or leads to psychosis \ pt- autogenic training for some patients dangerous \ n- pt- often has a placebo effect pt- not of duration \ n- pt-PT as a psychosomatic clinical therapy in practice useless. Problems often come abruptly after discharge \ : "holiday in a clinic" principle. \ N- pt- Even the choice man or woman as a therapist problemati…	6	6	6	6	6	6	5	6	6	6	6	6	6	6	6	6	5	5	4	6	6	5	5	6	5	5	5	6	6	5
327	AU::2N1n1W1D1407106785583	khgh	Education	Complete the semester abroad	To pass the final exams in high-school	Buying certain products like a particular cell phone	Ignore the opinion of others						4	5	5	6	6	AGAINST Although medicines may relieve the pain or the symptoms, they do not work or solve the actual conflict Weaken only the existing emotions	FOR one talks about the pain of the soul you get rid of what a berdückt jmd is sitting there listening to the person in question Patient may receive feedback from the therapist	1	1	1	1	1	6	6	6	1	1	1	6	6	6	6	6	1	1	1	1	1	6	4	6	1	1	1	5	5	6
328	AU::Cw7Ndh4K1407229453922	khgh	Study	Cancel a long journey to return home	Survived a long hike despite blisters (there was no way back)	Having spent a weekend with new friends, when I realized that it would be long friendships	half marathon						7	4	6	6	6	FOR Threshold pills is low fast physical recovery AGAINST side effects pills are not a long-term solution addiction	FOR You get the feeling to be heard Individual treatment Causes are worked out Maybe contact other victims? AGAINST personal contact deters long wait until therapy is approved	7	6	1	1	5	7	6	6	7	5	2	6	5	7	6	5	7	5	7	1	5	7	5	3	7	5	1	6	5	3
329	AU::gFidcH3G1407231290760	kngh
330	AU::unvtfk6q1407331617439	kngh
331	AU::nGhqBmen1407351516997	khgn																	PER - Quality of life increases and everyday life becomes possible again - biological malfunctions can be "corroded" - Antideppresives now have hardly any serious side effects and can be adjusted specifically to the respective patient - can support recovery																	7	7	6	6	7	7	7	7	7	6	7	7	7	6
332	AU::3uy5foHs1407536437311	khgh																FOR: - more direct effect - Everyday management initially simplified - symptom control - suffering reduction - facilitates the implementation of a therapy AGAINST: - only symptom and no cause-fighting - no help in dealing with the problem - Maintaining the "suitability" of the person for the job market, no real improvement - no change in the causal social conditions																		7	1	7	1	3	5	7	6	7	2	1	6	5	6
333	AU::qsVMsrdD1407538905375	khgn	in an exam, if you have prepared very well before	well prepared presentation														Per: - anxiolytic effect - Mood enhancement - Suppression of negative thought processes - good long-term prognosis - Relapse rate decreases against: - drug side effects	Per: - Working up of mental problems - Risk of relapse decreases - Long-term forecast good against:																	7	5	6	6	7	7	7	7	7	7	7	7	7	7
[truncated: 91 more columns]
