# Supplementary material for: Attitude confidence and source credibility in information foraging with social tags
Source: PLoS One. 2019 Jan 15;14(1):e0210423. doi: 10.1371/journal.pone.0210423 (PMC6333359; doi:10.1371/journal.pone.0210423)
Supplement: S1 Statistical Analyses — (R) [file pone.0210423.s004.R]

################################################
####### Analysis by Stefan Schweiger 2016 ######
################################################

#library(rockchalk)
#library(psych)
library(tidyverse)


##########################
###### reading data ######

# Set working directory containing files
setwd("C:/Users/Stefan/MagentaCLOUD/IWM/Tagging/Experimente/Ex3/paper II/daten_anonymisiert")

# Read data from csv
data = read.csv2("S1 Rawdata.csv")

#source("Grafs.R")

###############################################
###### remove incomplete cases, outliers ######
###############################################

# Only include complete cases
data <- data[data$ende_studie.delete == "False",]

# Remove outliers (confidence ratings)
data <- data[data$run != 128,]
data <- data[data$run != 8,]

# Remove participants who completed the study twice
data <- data[data$run != 327,]
data <- data[data$run != 269,]

# Remove participants who did not click on tags
data <- data[data$run != 114,]
data <- data[data$run != 263,]

# Remove participants who did not provide prior attitude (arguments)
data <- data[data$run != 21,]
data <- data[data$run != 146,]


#########################################
###### construct condition vectors ######
#########################################

# Show participant numbers per cell
summary(factor(data$condition))

# CONFIDENCE: 1 high, -1 low
for(i in 1:length(data$condition)){
  if (data$condition[i] == "khgh") { data$confidence[i] <- 1}
  else if (data$condition[i] == "khgn") { data$confidence[i] <- 1}
  else {data$confidence[i] <- -1}
}

# CREDIBILITY: 1 high, -1 low
for(i in 1:length(data$condition)){
  if (data$condition[i] == "khgh") { data$credibility[i] <- 1}
  else if (data$condition[i] == "kngh") { data$credibility[i] <- 1}
  else {data$credibility[i] <- -1}
}

# Factorize conditions
data$confidence <- factor(data$confidence, labels = c("low confidence", "high confidence"))
data$credibility <- factor(data$credibility, labels = c("low credibility", "high credibility"))


############################################
###### calculations, aggregate scores ###### 
############################################

# confidence manipulation check
data$manip_konf_sum <- (data$rat_konf2.KonfMED_1 + data$rat_konf2.KonfMED_2 + data$rat_konf2.KonfMED_3 + data$rat_konf2.KonfMED_4 + data$rat_konf2.KonfMED_5 + data$rat_konf2.KonfMED_6 + data$rat_konf2.KonfMED_7 + data$rat_konf2.KonfMED_8 + data$rat_konf1.KonfPT_1 + data$rat_konf1.KonfPT_2 + data$rat_konf1.KonfPT_3 + data$rat_konf1.KonfPT_4 + data$rat_konf1.KonfPT_5 + data$rat_konf1.KonfPT_6 + data$rat_konf1.KonfPT_7 + data$rat_konf1.KonfPT_8) / 16

# credibility manipulation check
data$manip_credi_sum <- (data$manipcheck.CrediCheck_1 + data$manipcheck.CrediCheck_2 + data$manipcheck.CrediCheck_3 + data$manipcheck.CrediCheck_4 + data$manipcheck.CrediCheck_5) / 5

# sum of arguments regarding prior conceptions
data$arg_sum = data$Anzahl.Argumente.PRO.PT + data$Anzahl.Argumente.CONTRA.PT + data$Anzahl.Argumente.PRO.MED + data$Anzahl.Argumente.CONTRA.MED

# bias of arguments regarding prior conceptions (pro PT + con AD - pro AD - con PT)
data$bias_arg = (data$Anzahl.Argumente.PRO.PT + data$Anzahl.Argumente.CONTRA.MED)  - (data$Anzahl.Argumente.PRO.MED + data$Anzahl.Argumente.CONTRA.PT)

# efficacy beliefs PRIOR TO navigation
data$Pre_Eff_MED_sum <- (data$preeff.Med_1 + data$preeff.Med_2 + data$preeff.Med_3 + data$preeff.Med_4 + data$preeff.Med_5 + data$preeff2.Med_6 + data$preeff2.Med_7 + data$preeff2.Med_8) / 8
data$Pre_Eff_PT_sum <- (data$preeff.Pt_1 + data$preeff.Pt_2 + data$preeff.Pt_3 + data$preeff2.Pt_4 + data$preeff2.Pt_5 + data$preeff2.Pt_6 + data$preeff2.Pt_7 + data$preeff2.Pt_8) / 8

##efficacy beliefs AFTER to navigation
data$Post_Eff_MED_sum <- (data$posteff1.Med_1 + data$posteff1.Med_2 + data$posteff1.Med_3 + data$posteff1.Med_4 + data$posteff1.Med_5 + data$posteff2.Med_6 + data$posteff2.Med_7 + data$posteff2.Med_8) / 8
data$Post_Eff_PT_sum <- (data$posteff1.Pt_1 + data$posteff1.Pt_2 + data$posteff1.Pt_3 + data$posteff2.Pt_4 + data$posteff2.Pt_5 + data$posteff2.Pt_6 + data$posteff2.Pt_7 + data$posteff2.Pt_8) / 8

# bias of efficacy beliefs prior to and after navigation
data$preratbias  <- data$Pre_Eff_PT_sum  - data$Pre_Eff_MED_sum
data$postratbias <- data$Post_Eff_PT_sum - data$Post_Eff_MED_sum

# navigation tags (tagsum) and blog posts (textsum)
data$tagsum <- data$Tag_MED_click + data$Tag_PT_click
data$textsum <- data$Text_MED_click + data$Text_PT_click

# proportion of antidepressant tags selected
data$tagmedprop <- data$Tag_MED_click / (data$Tag_MED_click + data$Tag_PT_click)
data$tagmedprop[is.na(data$tagmedprop)] <- 0

# Biased Knowledge Acquisition Score
data$testbias  <-  data$Test_nav_hit_pt - data$Test_nav_hit_med


###################################################
###### Definition of Functions for Plotting #######
###################################################

# plot efficacy beliefs
summary(model_mnt1 <- lm((postratbias) ~ (tagmedprop) + (preratbias) + (bias_arg) * confidence + credibility, data))
plotSlopes(model_mnt1, plotx = "bias_arg", modx = "confidence", plotPoints = F, plotLegend = T, legendPct = F, 
           legendTitle = NULL, col = c("black","black"))


#################################################
######### Statistics presented in Paper #########
#################################################

# Reliability

# Cronbach a confidence manipulation check
alpha(data.frame(data$rat_konf2.KonfMED_1,data$rat_konf2.KonfMED_2,data$rat_konf2.KonfMED_3,data$rat_konf2.KonfMED_4,data$rat_konf2.KonfMED_5,data$rat_konf2.KonfMED_6,data$rat_konf2.KonfMED_7,data$rat_konf2.KonfMED_8,data$rat_konf1.KonfPT_1,data$rat_konf1.KonfPT_2,data$rat_konf1.KonfPT_3,data$rat_konf1.KonfPT_4,data$rat_konf1.KonfPT_5,data$rat_konf1.KonfPT_6,data$rat_konf1.KonfPT_7,data$rat_konf1.KonfPT_8))
# Cronbach a credibility manipulation check
alpha(data.frame(data$manipcheck.CrediCheck_1,data$manipcheck.CrediCheck_2,data$manipcheck.CrediCheck_3,data$manipcheck.CrediCheck_4,data$manipcheck.CrediCheck_5))
# Cronbach a T1 antidepressants
alpha(data.frame(data$preeff.Med_1,data$preeff.Med_2,data$preeff.Med_3,data$preeff.Med_4,data$preeff.Med_5,data$preeff2.Med_6,data$preeff2.Med_7,data$preeff2.Med_8))
# Cronbach a T2 antidepressants
alpha(data.frame(data$posteff1.Med_1,data$posteff1.Med_2,data$posteff1.Med_3,data$posteff1.Med_4,data$posteff1.Med_5,data$posteff2.Med_6,data$posteff2.Med_7,data$posteff2.Med_8))
# Cronbach a T1 psychotherapy
alpha(data.frame(data$preeff.Pt_1,data$preeff.Pt_2,data$preeff.Pt_3,data$preeff2.Pt_4,data$preeff2.Pt_5,data$preeff2.Pt_6,data$preeff2.Pt_7,data$preeff2.Pt_8))
# Cronbach a T2 psychotherapy
alpha(data.frame(data$posteff1.Pt_1,data$posteff1.Pt_2,data$posteff1.Pt_3,data$posteff2.Pt_4,data$posteff2.Pt_5,data$posteff2.Pt_6,data$posteff2.Pt_7,data$posteff2.Pt_8))


# Descripitives

# Participants
summary(data$demografie.alter)
sd(data$demografie.alter)
summary(data$demografie.geschl)
sum(data$demografie.geschl==1)
sum(data$demografie.geschl==0)

# Prior conceptions - Arguments antidepressants
summary(data$Anzahl.Argumente.PRO.MED)
sd(data$Anzahl.Argumente.PRO.MED)
summary(data$Anzahl.Argumente.CONTRA.MED)
sd(data$Anzahl.Argumente.CONTRA.MED)

# Prior conceptions - Arguments psychotherapy
summary(data$Anzahl.Argumente.PRO.PT)
sd(data$Anzahl.Argumente.PRO.PT)
summary(data$Anzahl.Argumente.CONTRA.PT)
sd(data$Anzahl.Argumente.CONTRA.PT)

# pro arguments comparison
t.test(data$Anzahl.Argumente.PRO.PT, data$Anzahl.Argumente.PRO.MED, paired = T, var.equal = T)
# contra arguments comparison
t.test(data$Anzahl.Argumente.CONTRA.PT, data$Anzahl.Argumente.CONTRA.MED, paired = T, var.equal = T)

# Efficacy Beliefs prior to navigation
summary(data$Pre_Eff_PT_sum)
sd(data$Pre_Eff_PT_sum)
summary(data$Pre_Eff_MED_sum)
sd(data$Pre_Eff_MED_sum)

t.test(data$Pre_Eff_MED_sum, data$Pre_Eff_PT_sum, paired = T, var.equal = T)

# Efficacy Beliefs after navigation
summary(data$Post_Eff_PT_sum)
sd(data$Post_Eff_PT_sum)
summary(data$Post_Eff_MED_sum)
sd(data$Post_Eff_MED_sum)

# Tag Selection
summary(data$Tag_PT_click)
sd(data$Tag_PT_click)
summary(data$Tag_MED_click)
sd(data$Tag_MED_click)

# Blog Post Selection
summary(data$Text_PT_click)
sd(data$Text_PT_click)
summary(data$Text_MED_click)
sd(data$Text_MED_click)

# Test Scores
summary(data$Test_nav_hit_pt)
sd(data$Test_nav_hit_pt)
summary(data$Test_nav_hit_med)
sd(data$Test_nav_hit_med)

# Effect Sizes
# Pro Arguments
( mean(data$Anzahl.Argumente.PRO.PT) - mean(data$Anzahl.Argumente.PRO.MED)) / 
  ( (sd(data$Anzahl.Argumente.PRO.PT) + sd(data$Anzahl.Argumente.PRO.MED)) / 2)
# Con Arguments
( mean(data$Anzahl.Argumente.CONTRA.PT) - mean(data$Anzahl.Argumente.CONTRA.MED)) / 
  ( (sd(data$Anzahl.Argumente.CONTRA.PT) + sd(data$Anzahl.Argumente.CONTRA.MED)) / 2)
# Efficacy Beliefs
( mean(data$Pre_Eff_PT_sum) - mean(data$Pre_Eff_MED_sum) ) / 
  ( (sd(data$Pre_Eff_MED_sum) + sd(data$Pre_Eff_PT_sum)) / 2)


# prior attitude validation
cor.test((data$Anzahl.Argumente.PRO.PT - data$Anzahl.Argumente.CONTRA.PT), data$Pre_Eff_PT_sum, method = "pearson")
cor.test((data$Anzahl.Argumente.PRO.MED - data$Anzahl.Argumente.CONTRA.MED), data$Pre_Eff_PT_sum, method = "pearson")

# Manipulation Checks

# confidence
t.test(data$manip_konf_sum~data$confidence,var.equal=T)
sd((data$manip_konf_sum)[data$confidence == "low confidence" ])
sd((data$manip_konf_sum)[data$confidence == "high confidence" ])
# effect size
(mean((data$manip_konf_sum)[data$confidence == "high confidence" ]) - 
    mean ((data$manip_konf_sum)[data$confidence== "low confidence" ])) / 
  ((sd((data$manip_konf_sum)[data$confidence== "high confidence"]) + 
      sd((data$manip_konf_sum)[data$confidence== "low confidence"])) / 2)


# credibility
t.test(data$manip_credi_sum~data$credibility,var.equal=TRUE)
sd((data$manip_credi_sum)[data$credibility == "high credibility" ])
sd((data$manip_credi_sum)[data$credibility == "low credibility" ])
# effect size
(mean(data$manip_credi_sum[data$credibility == "high credibility"]) - 
    mean(data$manip_credi_sum[data$credibility== "low credibility"])) /
  (sd(data$manip_credi_sum[data$credibility== "high credibility"]) + 
     sd(data$manip_credi_sum[data$credibility== "low credibility"]) / 2)


##########################################################
############## Inferential Statistics ####################
##########################################################


### Tag Selection ###

# Main Effect Binomial Regression Model of Tag Selection
summary(model_mnt1  <- glm(Tag_MED_click/tagsum ~ (bias_arg + confidence + credibility),   family=binomial, weight=tagsum, data))
pchisq(model_mnt1$null-model_mnt1$deviance, df=model_mnt1$df.null-model_mnt1$df.residual, lower.tail=FALSE)

# 2-Way Interaction Binomial Regression Model of Tag Selection
summary(model_mnt2  <- glm(Tag_MED_click/tagsum ~ (bias_arg + confidence + credibility)^2, family=binomial, weight=tagsum, data))
# compare model deviance with null model (overall fit)
pchisq(model_mnt2$null-model_mnt2$deviance, df=model_mnt2$df.null-model_mnt2$df.residual, lower.tail=FALSE)
# compare model deviance with main effect model
pchisq(model_mnt1$deviance-model_mnt2$deviance, df=model_mnt1$df.residual-model_mnt2$df.residual, lower.tail=FALSE)

# 3-Way Interaction Binomial Regression Model of Tag Selection
summary(model_mnt3  <- glm(Tag_MED_click/tagsum ~ (bias_arg + confidence + credibility)^3, family=binomial, weight=tagsum, data))
# compare model deviance with null model (overall fit)
pchisq(model_mnt3$null-model_mnt3$deviance, df=model_mnt3$df.null-model_mnt3$df.residual, lower.tail=FALSE)
# compare model deviance with 2-way interaction model
pchisq(model_mnt2$deviance-model_mnt3$deviance, df=model_mnt2$df.residual-model_mnt3$df.residual, lower.tail=FALSE)


### Blog Post Selection ###
# Main Effect Binomial Regression Model of Blog Post Selection
summary(model_mnt1  <- glm(Text_MED_click/textsum ~ (bias_arg + confidence + credibility),   family=binomial, weight=textsum, data))
pchisq(model_mnt1$null-model_mnt1$deviance, df=model_mnt1$df.null-model_mnt1$df.residual, lower.tail=FALSE)

# 2-Way Interaction Binomial Regression Model of Blog Post Selection
summary(model_mnt2  <- glm(Text_MED_click/textsum ~ (bias_arg + confidence + credibility)^2, family=binomial, weight=textsum, data))
# compare model deviance with null model (overall fit)
pchisq(model_mnt2$null-model_mnt2$deviance, df=model_mnt2$df.null-model_mnt2$df.residual, lower.tail=FALSE)
# compare model deviance with main effect model
pchisq(model_mnt1$deviance-model_mnt2$deviance, df=model_mnt1$df.residual-model_mnt2$df.residual, lower.tail=FALSE)

# 3-Way Interaction Binomial Regression Model of Blog Post Selection
summary(model_mnt3  <- glm(Text_MED_click/textsum ~ (bias_arg + confidence + credibility)^3,   family=binomial, weight=textsum, data))
# compare model deviance with null model (overall fit)
pchisq(model_mnt3$null-model_mnt3$deviance, df=model_mnt3$df.null-model_mnt3$df.residual, lower.tail=FALSE)
# compare model deviance with 2-way interaction model
pchisq(model_mnt2$deviance-model_mnt3$deviance, df=model_mnt2$df.residual-model_mnt3$df.residual, lower.tail=FALSE)
anova(model_mnt2,model_mnt3)

# https://www.cscu.cornell.edu/news/Handouts/Post.pdf
summary(data$bias_arg)
sd(data$bias_arg)
mean(data$bias_arg[data$bias_arg > 0]) + sd(data$bias_arg[data$bias_arg > 0])
mean(data$bias_arg[data$bias_arg < 0]) - sd(data$bias_arg[data$bias_arg < 0])

# post hoc comparisons - blog post selection - attitude confidence
library(lsmeans)
lsmeans(model_mnt2, pairwise ~ bias_arg | confidence, 
        at = list(bias_arg = c(-2.61,4.45)),
        adjust = "tukey",
        type = "response")

esti = lstrends(model_mnt2, ~ bias_arg | confidence, var = "bias_arg", 
                at = list(bias_arg = c(-0.52,1.61)) ) 
pairs(esti)

# post hoc comparisons - blog post selection - source credibility
lsmeans(model_mnt2, pairwise ~ bias_arg | credibility, 
        at = list(bias_arg = c(-2.61,4.45)),
        adjust = "tukey",
        type = "response")


# model with ratings instead of arguments
library(dplyr)
moddata <- data %>%
  filter(preratbias >= 0)

summary(model_mnt2  <- glm(Text_MED_click/textsum ~
                            (preratbias + confidence + credibility),
                            family = binomial, weights = textsum, data = moddata))

summary(model_mnt2  <- glm(Tag_MED_click/tagsum ~
                           (scale(preratbias) + manip_konf_sum + manip_credi_sum)^2, 
                           family = binomial, weights = tagsum, data = moddata))


### Overall navigation

# tags
summary(model_mnt   <- glm(tagsum ~ (bias_arg + confidence + credibility), family=quasipoisson, data))
summary(model_mnt   <- glm(Tag_MED_click ~ (bias_arg + confidence + credibility), family=quasipoisson, data))
summary(model_mnt   <- glm(Tag_PT_click ~ (bias_arg + confidence + credibility), family=quasipoisson, data))
pchisq(model_mnt$null-model_mnt$deviance, df=model_mnt$df.null-model_mnt$df.residual, lower.tail=FALSE)
# blog posts
summary(model_mnt   <- glm(textsum ~ (bias_arg + confidence + credibility)^2, family=quasipoisson, data))
pchisq(model_mnt$null-model_mnt$deviance, df=model_mnt$df.null-model_mnt$df.residual, lower.tail=FALSE)


# tags
# Antidepressants
summary(model_mnt   <- glm(Tag_MED_click ~ (bias_arg + confidence + credibility), family=quasipoisson, data))
pchisq(model_mnt$null-model_mnt$deviance, df=model_mnt$df.null-model_mnt$df.residual, lower.tail=FALSE)
# Psychotherapy
summary(model_mnt   <- glm(Tag_PT_click ~ (bias_arg + confidence + credibility), family=quasipoisson, data))
pchisq(model_mnt$null-model_mnt$deviance, df=model_mnt$df.null-model_mnt$df.residual, lower.tail=FALSE)

# blog posts
# antidepressants
summary(model_mnt   <- glm(Text_MED_click ~ (bias_arg + confidence + credibility), family=quasipoisson, data))
pchisq(model_mnt$null-model_mnt$deviance, df=model_mnt$df.null-model_mnt$df.residual, lower.tail=FALSE)
# psychotherapy
summary(model_mnt   <- glm(Text_PT_click ~ (bias_arg + confidence + credibility), family=quasipoisson, data))
pchisq(model_mnt$null-model_mnt$deviance, df=model_mnt$df.null-model_mnt$df.residual, lower.tail=FALSE)


### Efficacy Beliefs ###

# Model
summary(model_mnt <- lm(scale(postratbias) ~ scale(tagmedprop) + bias_arg * confidence + credibility, data))

### Interaction Plot ###
# https://cran.r-project.org/web/packages/interplot/vignettes/interplot-vignette.html
# https://stats.stackexchange.com/questions/136899/how-to-determine-the-significance-of-an-interaction
### https://stats.idre.ucla.edu/stata/faq/how-can-i-understand-a-categorical-by-continuous-interaction-in-logistic-regression-stata-11/
library(interplot)
interplot(m = model_mnt, var1 = 'confidence', var2 = 'bias_arg', ci=.9, point = T)

### Knowledge Acquisition ###

# Model
summary(model_mnt1 <- lm(scale(testbias) ~ (scale(tagmedprop) + scale(bias_arg) + confidence + credibility), data ))


##################################################################
#
#             Data Prior Study
#
##################################################################
library(reshape2)
setwd("C:/Users/Stefan/MagentaCLOUD/IWM/Tagging/Experimente/Ex3/paper II/daten_anonymisiert")


prior = read.csv2("data_prior_study.csv")
names(prior)

#exclude individuals with prior experience
#out = prior$Therapie_selbst_Antidep+prior$Therapie_selbst_PsychoDep+prior$Therapie_selbst_Pharma
#out = out>0
#prior = prior[!out,]

pairs = data.frame(pair_1 = c("VT1", "MAO1"), pair_2 = c("IPT2", "SH1"), pair_3 = c("IPT1", "TZA1"),
                   pair_4 = c("KT1", "TTA1"), pair_5 = c("KT3", "SH2"), pair_6 = c("PD2", "SH3"),
                   pair_7 = c("GT2", "TTA2"), pair_8 = c("GT3", "TZA3"), pair_9 = c("VT2", "NH2"),
                   pair_10 = c("VT3", "TTA3"), pair_11 = c("PD3", "NH3"), pair_12 = c("IPT3", "MAO2"),
                   pair_13 = c("KT2", "TZA2"), pair_14 = c("GT1","NH1"), pair_15 = c("MAO3","PD1")  )

dims = c("Text_wirk_","Text_verst_","Text_quali_")

effectiveness <- prior %>%
  dplyr::select(contains("Text_wirk_"))
readability <- prior %>%
  dplyr::select(contains("Text_verst_"))
quality <- prior %>%
  dplyr::select(contains("Text_quali_"))

p_value = data.frame(a = 1:15, b = 1:15, c = 1:15)
t_value = data.frame(a = 1:15, b = 1:15, c = 1:15)
df_value = data.frame(a = 1:15, b = 1:15, c = 1:15)

for (i in seq_along(pairs)) {
  for (k in seq_along(dims)) {
  
    rating <- prior %>%
      dplyr::select(one_of(paste0(dims[k],as.character(pairs[,i]))))
  
    ttest = t.test(rating[,1], rating[,2], paired = T)
    p_value[i,k] = round(ttest[["p.value"]], 5)
    t_value[i,k] = round(ttest[["statistic"]], 5)
    df_value[i,k] = round(ttest[["parameter"]], 5)
  }
  out = cbind(p_value, t_value, df_value)
}

names(out) = c("eff_p", "read_p", "quali_p", "eff_t", "read_t", "quali_t", "eff_df", "read_df", "quali_df")
out

pilot_descriptives = data.frame (
  cbind(
    round(unlist(lapply(effectiveness, mean)),2),
    round(unlist(lapply(effectiveness, sd)),2),
    
    round(unlist(lapply(readability, mean)),2),
    round(unlist(lapply(readability, sd)),2),
    
    round(unlist(lapply(quality, mean)),2),
    round(unlist(lapply(quality, sd)),2)
  )
)

sorted = as.character(unlist(c(pairs[1,1:15], pairs[2,1:15])))
row.names(pilot_descriptives) = gsub("Text_wirk_","", row.names(pilot_descriptives))

id_sorted = c(seq(from=1, to=30, by=2), seq(from=2, to=30, by=2))
sorted = sorted[order(id_sorted)]

pilot_descriptives = pilot_descriptives[match(sorted, row.names(pilot_descriptives)),]


names(pilot_descriptives) = c("Mean Efficacy", "SD Efficacy", "Mean Readability", "SD Readability", "Mean Quality", "SD Quality")

write.csv(pilot_descriptives, "pilot_descriptives.csv", row.names = T)
write.csv(out, "pilot_pairwise_comparisons.csv", row.names = F)

# Critical Sidak Correction
1-(1-.05)^(1/45)


### Reviewer's comments

# participants preferring PT
summary(model_mnt3  <- glm(Text_MED_click/textsum ~ (bias_arg + confidence + credibility), family=binomial, weight=textsum, subset(data, bias_arg > 0)))
summary(model_mnt3  <- glm(Text_MED_click/textsum ~ (bias_arg + confidence + credibility)^2, family=binomial, weight=textsum, subset(data, bias_arg > 0)))
summary(model_mnt3  <- glm(Text_MED_click/textsum ~ (bias_arg + confidence + credibility)^3, family=binomial, weight=textsum, subset(data, bias_arg > 0)))
summary(model_mnt3  <- glm(Tag_MED_click/tagsum ~ (bias_arg + confidence + credibility), family=binomial, weight=tagsum, data))
summary(model_mnt3  <- glm(Tag_MED_click/tagsum ~ (bias_arg + confidence + credibility), family=binomial, weight=tagsum, subset(data, bias_arg > 0)))
summary(model_mnt3  <- glm(Tag_MED_click/tagsum ~ (bias_arg + confidence + credibility)^2, family=binomial, weight=tagsum, subset(data, bias_arg > 0)))
summary(model_mnt3  <- glm(Tag_MED_click/tagsum ~ (bias_arg + confidence + credibility)^3, family=binomial, weight=tagsum, subset(data, bias_arg > 0)))
summary(model_mnt <- lm(scale(postratbias) ~ scale(bias_arg) * confidence + credibility, data))
summary(model_mnt <- lm(scale(postratbias) ~ ( preratbias + scale(tagmedprop) + scale(medpref): 
                                              arousal_med + confidence + credibility), subset(data, bias_arg > 0 & arousal_med > 0)))

# participants preferring AD
# how many participants prefer AD?
dim(subset(data, bias_arg < 0))
summary(model_mnt3  <- glm(Text_MED_click/textsum ~ (bias_arg + confidence + credibility), family=binomial, weight=textsum, subset(data, bias_arg < 0)))
summary(model_mnt3  <- glm(Text_MED_click/textsum ~ (bias_arg + confidence + credibility)^2, family=binomial, weight=textsum, subset(data, bias_arg < 0)))
summary(model_mnt3  <- glm(Text_MED_click/textsum ~ (bias_arg + confidence + credibility)^3, family=binomial, weight=textsum, subset(data, bias_arg < 0)))

# manipulation checks instead of experimental conditions
summary(model_mnt3  <- glm(Text_MED_click/textsum ~ (bias_arg + manip_konf_sum + manip_credi_sum + confidence+credibility), family=binomial, weight=textsum, subset(data, bias_arg > 0)))
summary(model_mnt3  <- glm(Text_MED_click/textsum ~ (bias_arg + confidence + credibility)^2, family=binomial, weight=textsum, data))
summary(model_mnt3  <- glm(Text_MED_click/textsum ~ (medbias + konf_med + manip_credi_sum)^3, family=binomial, weight=textsum, subset(data, bias_arg < 0)))

summary(model_mnt3  <- glm(Tag_MED_click/tagsum ~ (bias_arg + manip_konf_sum + manip_credi_sum)^3, family=binomial, weight=tagsum, subset(data, bias_arg < 0)))
summary(model_mnt3  <- glm(Tag_MED_click/tagsum ~ (preratbias + confidence + credibility), family=binomial, weight=tagsum, data))
summary(model_mnt3  <- glm(Tag_MED_click/tagsum ~ (scale(arousal_med) + scale(medpref) + scale(manip_konf_sum) + scale(manip_credi_sum))^4, family=binomial, weight=tagsum, subset(data, arousal_med > 0)))


###########################################
############# LIKERT ANALYSIS #############
###########################################
# 
'http://reganmian.net/blog/2013/10/02/likert-graphs-in-r-embedding-metadata-for-easier-plotting/'
'https://github.com/jbryer/likert/pull/7/files'
# likert package
'http://jason.bryer.org/likert/'
'https://cran.r-project.org/web/packages/likert/likert.pdf'
# article  
'http://www.amstat.org/sections/srms/proceedings/y2011/files/300784_64164.pdf'
# links
'http://stackoverflow.com/questions/19505889/creating-a-stacked-bar-chart-centered-on-zero-using-ggplot'
'https://www.r-bloggers.com/plotting-likert-scales/'


t.test(data$preeff.Pt_3, data$preeff.Med_1, var.equal=F, paired=TRUE) # 'AD/PT are/is effective in treating depression.'
t.test(data$preeff.Pt_2, data$preeff.Med_2, var.equal=F, paired=TRUE) # AD/PT reduce/s the risk of relapse.
t.test(data$preeff.Pt_3, data$preeff.Med_3, var.equal=F, paired=TRUE) # AD/PT are/is effective in the long-term, even after the end of treatment.
t.test(data$preeff2.Pt_4, data$preeff.Med_4, var.equal=F, paired=TRUE) # AD/PT help/s to process psychological problems.
t.test(data$preeff2.Pt_5, data$preeff.Med_5, var.equal=F, paired=TRUE) ### Scientific evidence suggests that AD/PT are/is effective.
t.test(data$preeff2.Pt_6, data$preeff2.Med_6, var.equal=F, paired=TRUE) ## AD/PT effectively reduce/s anxiety.
t.test(data$preeff2.Pt_7, data$preeff2.Med_7, var.equal=F, paired=TRUE) # Negative symptoms are reduced by AD/PT.
t.test(data$preeff2.Pt_8, data$preeff2.Med_8, var.equal=F, paired=TRUE) # AD/PT positively affect/s thought patterns.

ttest$statistic^2 / (ttest$statistic^2 + ttest$parameter) # r? effektst?rke f?r abh. messungen

cor.test(data$preeff.Pt_1, data$preeff.Med_1) # 'AD/PT are/is effective in treating depression.'
cor.test(data$preeff.Pt_2, data$preeff.Med_2) # AD/PT reduce/s the risk of relapse.
cor.test(data$preeff.Pt_3, data$preeff.Med_3) # AD/PT are/is effective in the long-term, even after the end of treatment.
cor.test(data$preeff2.Pt_4, data$preeff.Med_4) ### AD/PT help/s to process psychological problems.
cor.test(data$preeff2.Pt_5, data$preeff.Med_5) # Scientific evidence suggests that AD/PT are/is effective.
cor.test(data$preeff2.Pt_6, data$preeff2.Med_6) # AD/PT effectively reduce/s anxiety.
cor.test(data$preeff2.Pt_7, data$preeff2.Med_7) # Negative symptoms are reduced by AD/PT.
cor.test(data$preeff2.Pt_8, data$preeff2.Med_8) # AD/PT positively affect/s thought patterns.

data$effbias <- data$preeff2.Pt_4 - data$preeff.Med_4


#####################################################################
#
#                 Mediation Analysis
#
#####################################################################


################  congruent/incongruent ################ 

# data$run[data$bias_arg < 0 & data$preratbias > 0]
# data$run[data$preratbias < 0]

# wenn bias_arg < 0 dann -> med tag/pt sel = congruent
# wenn bias_arg < 0 dann -> att med_change? oder nur att_med? oder med mit covariate

# get congruent / incongruent view
# data = data %>%
#   filter(arg_sum != 0) %>%
#   # Tags
#   mutate(Tag_Con        = ifelse(bias_arg < 0 | preratbias < 0, 
#                                  Tag_MED_click, 
#                                  Tag_PT_click)) %>% # kleiner 0 weil pre eff immer pos!
#   mutate(Tag_Incon      = ifelse(bias_arg < 0 | preratbias < 0,
#                                  Tag_PT_click,
#                                  Tag_MED_click)) %>%
#   # Blog Posts
#   mutate(Text_Con       = ifelse(bias_arg < 0 | preratbias < 0,
#                                  Text_MED_click,
#                                  Text_PT_click)) %>%
#   mutate(Text_Incon     = ifelse(bias_arg < 0 | preratbias < 0,
#                                  Text_PT_click,
#                                  Text_MED_click)) %>%
# 
#   mutate(Arg_Con        = ifelse(bias_arg < 0 | preratbias < 0,
#                                  (Anzahl.Argumente.PRO.MED + Anzahl.Argumente.CONTRA.PT - Anzahl.Argumente.CONTRA.MED - Anzahl.Argumente.PRO.PT) / arg_sum,
#                                  (Anzahl.Argumente.CONTRA.MED + Anzahl.Argumente.PRO.PT - Anzahl.Argumente.CONTRA.PT - Anzahl.Argumente.PRO.MED) / arg_sum)) %>%
#   mutate(Arg_Incon      = ifelse(bias_arg < 0 | preratbias < 0,
#                                  Anzahl.Argumente.CONTRA.MED + Anzahl.Argumente.PRO.PT - Anzahl.Argumente.CONTRA.PT - Anzahl.Argumente.PRO.MED,
#                                  Anzahl.Argumente.PRO.MED + Anzahl.Argumente.CONTRA.PT - Anzahl.Argumente.CONTRA.MED - Anzahl.Argumente.PRO.PT)) %>%
#   # Attitudes T1
#   mutate(Pre_Rat_Con   = ifelse(bias_arg < 0 | preratbias < 0,
#                                 Pre_Eff_MED_sum,
#                                 Pre_Eff_PT_sum)) %>%
#   mutate(Pre_Rat_Incon = ifelse(bias_arg < 0 | preratbias < 0,
#                                 Pre_Eff_PT_sum,
#                                 Pre_Eff_MED_sum)) %>%
#   # Attitudes T2
#   mutate(Post_Rat_Con   = ifelse(bias_arg < 0 | preratbias < 0,
#                                  Post_Eff_MED_sum,
#                                  Post_Eff_PT_sum)) %>%
#   mutate(Post_Rat_Incon = ifelse(bias_arg < 0 | preratbias < 0,
#                                  Post_Eff_PT_sum,
#                                  Post_Eff_MED_sum)) %>%
#   # Att Change
#   mutate(Change_Rat_Con   = ifelse(bias_arg < 0 | preratbias < 0,
#                                    Post_Eff_MED_sum - Pre_Eff_MED_sum,
#                                    Post_Eff_PT_sum  - Pre_Eff_PT_sum)) %>%
#   mutate(Change_Rat_Incon = ifelse(bias_arg < 0 | preratbias < 0,
#                                    Post_Eff_PT_sum  - Pre_Eff_PT_sum,
#                                    Post_Eff_MED_sum - Pre_Eff_MED_sum))


##------------------------------------------------------------------------
##
##              Make data long for - Mixed Model Path Analysis
##
##------------------------------------------------------------------------


# recode categorical CREDIBILITY variable to dummy variable
data$credi = factor(data$credibility, ordered = F)
levels(data$credi)[levels(data$credi) == "high credibility"] = 1
levels(data$credi)[levels(data$credi) == "low credibility"]  = 0
data$credi = as.numeric(as.character(data$credi))

# recode categorical CONFIDENCE variable to dummy variable
data$conf = factor(data$confidence, ordered = F)
levels(data$conf)[levels(data$conf) == "high confidence"] = 1
levels(data$conf)[levels(data$conf) == "low confidence"] = 0
data$conf = as.numeric(as.character(data$conf))


# Make LONG Tag Data
tagmed = data %>%
  mutate(Arg_PRO_MED = Anzahl.Argumente.PRO.MED - Anzahl.Argumente.CONTRA.MED,
         Arg_PRO_PT  = Anzahl.Argumente.PRO.PT  - Anzahl.Argumente.CONTRA.PT,
         Treat_Sel   = "MED") %>%
  dplyr::select(run, conf, credi, Treat_Sel, Tags = Tag_MED_click, Arg_PRO_MED, Arg_PRO_PT, 
                preratbias, postratbias, bias_arg, manip_konf_sum, manip_credi_sum)

tagpt  = data %>%
  mutate(Arg_PRO_MED = Anzahl.Argumente.PRO.MED - Anzahl.Argumente.CONTRA.MED,
         Arg_PRO_PT  = Anzahl.Argumente.PRO.PT  - Anzahl.Argumente.CONTRA.PT,
         Treat_Sel   = "PT") %>%
  dplyr::select(run, conf, credi, Treat_Sel, Tags = Tag_PT_click, Arg_PRO_MED, Arg_PRO_PT, 
                preratbias, postratbias, bias_arg, manip_konf_sum, manip_credi_sum)

data_long_tags = rbind(tagmed, tagpt)
rm(tagmed, tagpt)


# Make LONG Blog Post Data
textmed = data %>%
  mutate(Treat_Sel   = "MED") %>%
  dplyr::select(run, conf, credi, Treat_Sel, Text = Text_MED_click)

textpt  = data %>%
  mutate(Treat_Sel   = "PT") %>%
  dplyr::select(run, conf, credi, Treat_Sel, Text = Text_PT_click)

data_long_texte = rbind(textmed, textpt)
rm(textmed, textpt)


data_long_tags  = data_long_tags  %>% mutate(Arg_PRO = ifelse(Treat_Sel == "MED", Arg_PRO_MED, Arg_PRO_PT))

data_long_texte = data_long_texte %>% arrange(run)
data_long_tags  = data_long_tags %>% arrange(run)

data_long = merge(data_long_tags, data_long_texte, 
                  by = c("run", "Treat_Sel", "conf", "credi") )

data_long = merge(data_long, data[c("run","Pre_Eff_MED_sum", "Pre_Eff_PT_sum",
                                    "Post_Eff_MED_sum", "Post_Eff_PT_sum",
                                    "test_med_nav_rel_FA","test_pt_nav_rel_FA",
                                    "Test_nav_hit_med","Test_nav_hit_pt")], by = "run")

data_long = data_long %>% 
  mutate(Pre_Rat  = ifelse(Treat_Sel == "MED", Pre_Eff_MED_sum,  Pre_Eff_PT_sum),
         Post_Rat = ifelse(Treat_Sel == "MED", Post_Eff_MED_sum, Post_Eff_PT_sum),
         Test_FA  = ifelse(Treat_Sel == "MED", test_med_nav_rel_FA, test_pt_nav_rel_FA),
         Test_Hit = ifelse(Treat_Sel == "MED", Test_nav_hit_med, Test_nav_hit_pt)) %>%
  dplyr::select(-c(Pre_Eff_MED_sum, Pre_Eff_PT_sum, Post_Eff_MED_sum, Post_Eff_PT_sum,
                   test_med_nav_rel_FA, test_pt_nav_rel_FA, Test_nav_hit_med, Test_nav_hit_pt))

data_long$run = as.factor(data_long$run)
data_long$Treat_Sel = as.factor(data_long$Treat_Sel)

data_long = data_long %>% mutate(dummy_Treat = ifelse(Treat_Sel == "MED", 1, 0))


# look at the data - check if nested
table(data_long$Treat_Sel, data_long$Arg_PRO)
table(data_long$Treat_Sel, data_long$conf)
table(data_long$Treat_Sel, data_long$credi)


library(MASS)
library(car)
library(AER)

### check distribution
# https://data.library.virginia.edu/understanding-q-q-plots/
# normal
qqp(data_long$Text, "norm")
# log normal
qqp(data_long$Text, "lnorm")
# poisson
poisson_text = fitdistr(data_long$Text, "Poisson")
qqp(data_long$Text, 
    "pois", 
    lambda = poisson_text$estimate,
    main = "Poisson")
# negative binomial
nbinom_text = fitdistr(data_long$Text, "negative binomial")
qqp(data_long$Text, "nbinom", 
    size = nbinom_text$estimate[[1]], 
    mu = nbinom_text$estimate[[2]],
    main = "Neg Binomial")

### check distribution
# normal
qqp(data_long$Tags[!data_long$run %in% c(114,263)], "norm")
# log normal
qqp(data_long$Tags, "lnorm")
# poisson
poisson_text = fitdistr(data_long$Tags, "Poisson")
qqp(data_long$Tagresids, 
    "pois", 
    lambda = poisson_text$estimate,
    main = "Poisson")
# negative binomial
nbinom_text = fitdistr(data_long$Tags, "negative binomial")
qqp(data_long$Tags, "nbinom", 
    size = nbinom_text$estimate[[1]], 
    mu = nbinom_text$estimate[[2]],
    main = "Neg Binomial")


##----------------------------------------------------------------------
##
##        Assumption Test helper function
##
##----------------------------------------------------------------------
##   https://rdrr.io/github/markushuff/PsychHelperFunctions/api/

overdisp_fun <- function(model) {
  ## number of variance parameters in 
  ##   an n-by-n variance-covariance matrix
  vpars <- function(m) {
    nrow(m)*(nrow(m)+1)/2
  }
  model.df <- sum(sapply(VarCorr(model),vpars))+length(fixef(model))
  rdf <- nrow(model.frame(model))-model.df
  rp <- residuals(model,type="pearson")
  Pearson.chisq <- sum(rp^2)
  prat <- Pearson.chisq/rdf
  pval <- pchisq(Pearson.chisq, df=rdf, lower.tail=FALSE)
  c(chisq=Pearson.chisq,ratio=prat,rdf=rdf,p=pval)
}


##----------------------------------------------------------------------
##
##        Hypothesis Testing - Tag Selection
##
##----------------------------------------------------------------------
library(MuMIn)
library(glmmADMB)

# online resources -glmer
# http://rstudio-pubs-static.s3.amazonaws.com/263877_d811720e434d47fb8430b8f0bb7f7da4.html
# http://bbolker.github.io/mixedmodels-misc/glmmFAQ.html
# https://arxiv.org/pdf/1406.5823.pdf

# interaction
# https://cran.r-project.org/web/packages/jtools/vignettes/interactions.html

data_long$confidence = as.factor(data_long$conf)
data_long$credibility = as.factor(data_long$credi)

# Intercept only
model_tags_null = glmmadmb(formula = Tags ~ 1 +
                             (1 | run) + (1 | Treat_Sel),
                           data = data_long, 
                           family = "poisson")
summary(model_tags_null)

# Main Effect Model
model_tags_he = glmmadmb(formula = Tags ~  credi * Arg_PRO + conf +
                            (1 | run) + (1 | Treat_Sel),
                          data = data_long, 
                          family = "poisson", zeroInflation = F)
summary(model_tags_he)
car::Anova(model_tags_he)
anova(model_tags_null, model_tags_he)

# Hyp Model
model_tags_hyp = glmmadmb(formula = Tags ~ (Arg_PRO * conf + credi) +
                            (1 | run) + (1 | Treat_Sel),
                          data = data_long, 
                          family = "poisson", zeroInflation = F)
summary(model_tags_hyp)
car::Anova(model_tags_hyp)
anova(model_tags_he, model_tags_hyp)
r.squaredGLMM(model_tags_hyp)


# 2-way | Attitude Confidence X Credibility
model_tags_cXc = glmmadmb(formula = Tags ~ (Arg_PRO + conf * credi) +
                            (1 | run) + (1 | Treat_Sel),
                          data = data_long,
                          family = "poisson", zeroInflation = F)
summary(model_tags_cXc)
car::Anova(model_tags_cXc)
anova(model_tags_he, model_tags_cXc)

# 2-way | prior attitude X Credibility
model_tags_paXc = glmmadmb(formula = Tags ~ (Arg_PRO * credi + conf) +
                            (1 | run) + (1 | Treat_Sel),
                          data = data_long,
                          family = "poisson", zeroInflation = F)
summary(model_tags_paXc)
car::Anova(model_tags_paXc)
anova(model_tags_he, model_tags_paXc)


# 3-way IA Model
model_tags_3way = glmmadmb(formula = Tags ~ (Arg_PRO + credi + conf)^3 +
                             (1 | run) + (1 | Treat_Sel),
                           data = data_long,
                           family = "poisson", zeroInflation = F)
summary(model_tags_3way)
car::Anova(model_tags_3way)
anova(model_tags_paXc, model_tags_3way)


# compare models
anova(model_tags_null, model_tags_he, model_tags_hyp, model_tags_2way, model_tags_3way)

shapiro.test(resid(model_tags_he))


##----------------------------------------------------------------------
##  Interaction Crediblilty X prior attitude - Subgroup analysis Tags
##----------------------------------------------------------------------

# hi credi
tagmod_hicredi = glmmadmb(formula = Tags ~ conf + scale(Arg_PRO) +
                       (1 | run) + (1 | Treat_Sel), 
                     data = data_long %>% filter(credi == 1),
                     family = "poisson")
summary(tagmod_hicredi)

# low credi
tagmod_locredi = glmmadmb(formula = Tags ~ conf + scale(Arg_PRO) +
                       (1 | run) + (1 | Treat_Sel), 
                     data = data_long %>% filter(credi == 0),
                     family = "poisson")
summary(tagmod_locredi)


# get standardized coefs
# hi credi
tagmod_hicredi = glmmadmb(formula = Tags ~ conf + Arg_PRO +
                       (1 | run) + (1 | Treat_Sel), 
                     data = data_long %>% filter(credi == 1),
                     family = "poisson")
summary(tagmod_hicredi)
car::Anova(tagmod_hicredi)

# beta * xstd / ystd
(coef(summary(tagmod_hicredi))["Arg_PRO",][1] * 
  sd(data_long$Arg_PRO[data_long$credi == 1]) ) /
  sd(predict(tagmod_hicredi))


# low credi
tagmod_locredi = glmmadmb(formula = Tags ~ conf + Arg_PRO +
                       (1 | run) + (1 | Treat_Sel), 
                     data = data_long %>% filter(credi == 0),
                     family = "poisson")
summary(tagmod_locredi)
car::Anova(tagmod_locredi)

# beta * xstd / ystd
(coef(summary(tagmod_locredi))["Arg_PRO",][1] * 
  sd(data_long$Arg_PRO[data_long$credi == 0]) ) /
  sd(predict(tagmod_locredi))


##----------------------------------------------------------------------
##
##        Hypothesis Testing - Mixed Model - Blog Post Selection
##
##----------------------------------------------------------------------

# Intercept only
model_text_null = glmmadmb(formula = Text ~  1 +
                             (1 | run) + (1 | Treat_Sel),
                           data = data_long, 
                           family = "poisson")
summary(model_text_null)

# Main Effect Model
model_text_he = glmmadmb(formula = Text ~ Tags + (Arg_PRO + conf + credi) +
                           (1 | run) + (1 | Treat_Sel),
                         data = data_long, 
                         family = "poisson", zeroInflation = F)
summary(model_text_he)
car::Anova(model_text_he)
anova(model_text_null, model_text_he)

# Hyp Model
model_text_hyp = glmmadmb(formula = Text ~ Tags + (Arg_PRO * conf + credi) +
                            (1 | run) + (1 | Treat_Sel),
                          data = data_long, 
                          family = "poisson", zeroInflation = F)
summary(model_text_hyp)
car::Anova(model_text_hyp)
anova(model_text_he, model_text_hyp)
r.squaredGLMM(model_text_hyp)

# 2-way | prior attitude X Credibility
model_text_paXc = glmmadmb(formula = Text ~ Tags + (Arg_PRO + credi * conf + Arg_PRO * conf) +
                             (1 | run),
                           data = data_long, 
                           family = "poisson", zeroInflation = F)
summary(model_text_paXc)
car::Anova(model_text_paXc)
anova(model_text_hyp, model_text_paXc)


# 2-way | Attitude Confidence X Credibility
model_text_cXc = glmmadmb(formula = Text ~ Tags + (Arg_PRO * conf + Arg_PRO * credi) +
                            (1 | run),
                          data = data_long,
                          family = "poisson", zeroInflation = F)
summary(model_text_cXc)
car::Anova(model_text_cXc)
anova(model_text_hyp, model_text_cXc)


# 3-way IA Model
model_text_3way = glmmadmb(formula = Text ~ Tags + (Arg_PRO + conf + credi)^3  +
                             (1 | run) + (1 | Treat_Sel),
                           data = data_long,
                           family = "poisson", zeroInflation = F)
summary(model_text_3way)
car::Anova(model_text_3way)
anova(model_text_hyp, model_text_3way)


# compare models
anova(model_text_null, model_text_he, model_text_hyp, model_text_3way)

shapiro.test(resid(model_text_he))
qqp(resid(model_text_he))


##----------------------------------------------------------------------
##  Interaction Confidence X prior attitude - Subgroup analysis Blog Posts
##----------------------------------------------------------------------

#data_long$Arg_PRO_scaled = as.numeric(scale(data_long$Arg_PRO))

# hi conf
textmod_hiconf = glmmadmb(formula = Text ~ Tags + credi + scale(Arg_PRO) +
                            (1 | run) + (1 | Treat_Sel), 
                          data = data_long %>% filter(conf == 1))
summary(textmod_hiconf)

# low conf
textmod_loconf = glmmadmb(formula = Text ~ Tags + credi + scale(Arg_PRO) +
                            (1 | run) + (1 | Treat_Sel), 
                          data = data_long %>% filter(conf == 0))
summary(textmod_loconf)

# 5 argss
exp( sum(coef(textmod_loconf) * c(1,3.16,0.5,1 * 10))) 

mean(data_long$Tags)
mean(data_long$Arg_PRO) + sd(data_long$Arg_PRO)
mean(data_long$Arg_PRO) - sd(data_long$Arg_PRO)


# get standardized coefs
# hi conf
textmod_hiconf = glmmadmb(formula = Text ~ Tags + credi + Arg_PRO +
                            (1 | run) + (1 | Treat_Sel), 
                          data = data_long %>% filter(conf == 1))
summary(textmod_hiconf)

# beta * xstd / ystd
(coef(summary(textmod_hiconf))["Arg_PRO",][1] * 
  sd(data_long$Arg_PRO[data_long$conf == 1]) ) /
  sd(predict(textmod_hiconf))


# low conf
textmod_loconf = glmmadmb(formula = Text ~ Tags + credi + Arg_PRO +
                            (1 | run) + (1 | Treat_Sel), 
                          data = data_long %>% filter(conf == 0))
summary(ratmod_loconf)
car::Anova(ratmod_loconf)

# beta * xstd / ystd
(coef(summary(textmod_loconf))["Arg_PRO",][1] * 
  sd(data_long$Arg_PRO[data_long$conf == 0]) ) /
  sd(predict(textmod_loconf))


##----------------------------------------------------------------------
##
##     Hypothesis Testing - Mixed Model - Ratings after Navigation
##
##----------------------------------------------------------------------

# Intercept Only
ratmod_null = lmer(scale(Post_Rat)  ~ 1 +
                (1 | run) + (1 | Treat_Sel), 
              data = data_long, REML = F)


# Step 1 Model - Main Effects
ratmod_he = lmer(scale(Post_Rat)  ~ scale(Text) + scale(Pre_Rat) + credi + conf + scale(Arg_PRO) +
              (1 | run) + (1 | Treat_Sel), 
              data = data_long, REML = F)
summary(ratmod_he)
car::Anova(ratmod_he)
anova(ratmod_null, ratmod_he)


# Step 2 Model - Conf X Att Interaction
ratmod_hyp = lmer(scale(Post_Rat)  ~ scale(Text) + scale(Pre_Rat)  + credi + conf * scale(Arg_PRO) +
                   (1 | run) + (1 | Treat_Sel), 
                 data = data_long, REML = F)
summary(ratmod_hyp)
car::Anova(ratmod_hyp)
anova(ratmod_he, ratmod_hyp)


# Step 3 Model - Conf X Credi Interaction
ratmod_cXc = lmer(scale(Post_Rat)  ~ scale(Text) + scale(Pre_Rat)  + credi * conf + scale(Arg_PRO) +
                    (1 | run) + (1 | Treat_Sel), 
                  data = data_long, REML = F)
summary(ratmod_cXc)
car::Anova(ratmod_cXc)
anova(ratmod_hyp, ratmod_cXc)


# Step 4 Model - PA X Credi Interaction
ratmod_cXa = lmer(scale(Post_Rat)  ~ scale(Text) + scale(Pre_Rat)  + conf + credi * scale(Arg_PRO) +
                    (1 | run) + (1 | Treat_Sel), 
                  data = data_long, REML = F)
summary(ratmod_cXa)
car::Anova(ratmod_cXa)
anova(ratmod_hyp, ratmod_cXa)


# Step 5 Model - 3way - conf x credi x pa
ratmod_3way = lmer(scale(Post_Rat) ~ scale(Text) + scale(Pre_Rat)  + conf * credi * scale(Arg_PRO) +
                    (1 | run) + (1 | Treat_Sel), 
                  data = data_long, REML = F)
summary(ratmod_3way)
car::Anova(ratmod_3way)
anova(ratmod_3way, ratmod_hyp)


qqp(resid(ratmod))
plot(resid(ratmod))


##----------------------------------------------------------------------
##     Interaction Confindence X prior attitude
##     Subgroup analysis Treatement Ratings T2
##----------------------------------------------------------------------

# hi conf
ratmod_hiconf = lmer(scale(Post_Rat) ~ scale(Tags) + scale(Pre_Rat) + credi + scale(Arg_PRO) +
                       (1 | run) + (1 | Treat_Sel), 
                     data = data_long %>% filter(conf == 1), REML = F)
summary(ratmod_hiconf)
car::Anova(ratmod_hiconf)

# low conf
ratmod_loconf = lmer(scale(Post_Rat) ~ scale(Tags) + scale(Pre_Rat) + credi + scale(Arg_PRO) +
                       (1 | run) + (1 | Treat_Sel), 
                     data = data_long %>% filter(conf == 0), REML = F)
summary(ratmod_loconf)
car::Anova(ratmod_loconf)


# # get standardized coefs
# # hi conf
# ratmod_hiconf = lmer(Post_Rat ~ Tags + credi + Arg_PRO +
#                        (1 | run) + (1 | Treat_Sel), 
#                      data = data_long %>% filter(conf == 1), REML = F)
# summary(ratmod_hiconf)
# car::Anova(ratmod_hiconf)
# 
# # beta * xstd / ystd
# (coef(summary(ratmod_hiconf))["Arg_PRO",][1] * 
#   sd(data_long$Arg_PRO[data_long$conf == 1]) ) /
#   sd(predict(ratmod_hiconf))
# 
# 
# # low conf
# ratmod_loconf = lmer(Post_Rat ~ Tags + credi + Arg_PRO +
#                        (1 | run) + (1 | Treat_Sel), 
#                      data = data_long %>% filter(conf == 0), REML = F)
# summary(ratmod_loconf)
# car::Anova(ratmod_loconf)
# 
# # beta * xstd / ystd
# (coef(summary(ratmod_loconf))["Arg_PRO",][1] * 
#   sd(data_long$Arg_PRO[data_long$conf == 0]) ) /
#   sd(predict(ratmod_loconf))


##----------------------------------------------------------------------
##
##                        Knowledge Acquistion
##
##----------------------------------------------------------------------

data_long_test1 = data_long %>%
  mutate(Test = Test_Hit - Test_FA) %>%
  mutate(Test = ifelse(Test < 0, 0, Test)) %>%
  filter(Test > 0)


test_mod_null = lmer(scale(Test) ~ 1 +
                  (1 | run), 
                data = data_long_test1)

test_mod = lmer(scale(Test) ~ scale(Text) + scale(Arg_PRO) + conf + credi +
                      (1 | run), 
                    data = data_long_test1)

summary(test_mod)
car::Anova(test_mod)
anova(test_mod, test_mod_null)
qqp(resid(test_mod))

library(MuMIn)
r.squaredGLMM(tagmod_hyp)


##----------------------------------------------------------------------
##
##               Path Analysis 
##
##----------------------------------------------------------------------
library(piecewiseSEM)
library(lme4)
library(nlme)
#library(reghelper)


model_total <- psem( glmer(Tags ~ conf + credi * Arg_PRO +
                          (1 | run),
                          family = "poisson", optimizer="bobyqa",
                          data = data_long),
  
                     glmer(Text ~ Pre_Rat + Tags + Arg_PRO * conf + credi + 
                          (1 | run),
                          data = data_long, optimizer="bobyqa",
                          family = "poisson"),

                     lme(Post_Rat ~ Pre_Rat + Tags + Text + conf * Arg_PRO + credi,
                         random = list(run =~ 1),
                         data = data_long))


summary(model_total, 
        direction = c("Tags <- Text"),
        standardize = "scale",
        standardize.type = "latent.linear",
        conditional = T,
        verbose = T)

coefs(model_total, standardize.type = "latent.linear")

coefs(model_total,
      intercepts  = TRUE,
      standardize = "scale",
      standardize.type = "latent.linear")
